# Supplementary material for: Trypsin Digestion Conditions of Human Plasma for Observation of Peptides and Proteins from Tandem Mass Spectrometry
Source: ACS Omega. 2024 Sep 24;9(40):41343–54. doi: 10.1021/acsomega.4c03955 (PMC11465567; doi:10.1021/acsomega.4c03955)
Supplement: Supplementary file 2 — ao4c03955_si_002.xlsx [file ao4c03955_si_002.xlsx]

## Sheet: Sheet1
Table of Agreement between XTANDEM and SEQUEST
GeneSymbol_ALL_T_DT_DAT	XTANDEM_Mean peptide p_value	Gene_Symbol_p_value	XTANDEM FDR_q value	n.XTANDEM	Mean_X_corr	n.SEQUEST
ALB	0.00906631	0	0	9959	3.53738	129360
APOA1	0.0118004	0	0	3414	3.58536	16583
TF	0.0102798	0	0	2686	3.28771	8801
HP	0.0118748	0	0	2036	3.05792	6161
IGH@	0.0135522	0	0	1949	2.94575	5813
SERPINA1	0.0119236	0	0	1918	3.42309	7051
DKFZp686C11235	0.0140441	0	0	1541	2.94924	5049
HEL-214	0.0135086	0	0	1503	2.94914	5052
DKFZp686P15220	0.0135166	0	0	1495	2.95074	5039
DKFZp686G11190	0.0134179	0	0	1474	2.95275	4986
DKFZp686O01196	0.0134531	0	0	1474	2.95069	4999
DKFZp686H20196	0.0134503	0	0	1468	2.9524	4986
DKFZp686I15196	0.01338	0	0	1468	2.95257	4985
DKFZp686N02209	0.0134021	0	0	1468	2.95098	4995
IGHG1	0.0133953	0	0	1464	2.95299	4991
C3	0.015224	0	0	1392	3.09788	2707
DKFZp686K03196	0.0143042	0	0	1268	2.91404	4708
A2M	0.0146517	0	0	1072	2.93071	1855
DKFZp686I15212	0.0142625	0	0	1068	2.62483	2340
FLJ00385	0.0142524	0	0	1066	2.62473	2343
IGHG3	0.0142141	0	0	1065	2.62477	2341
IGHG4	0.0125142	0	0	1045	2.73028	2578
HPR	0.0148329	0	0	1037	2.80954	2478
FGA	0.0150724	0	0	938	2.83071	1761
DKFZp686C15213	0.0172432	0	0	922	2.68951	2455
DKFZp686I04196	0.0169435	0	0	919	2.69385	2443
APOA2	0.00999571	0	0	837	3.1089	3685
IGL@	0.0128636	0	0	811	3.12838	2019
HPX	0.0137276	0	0	782	2.88634	2110
APOA4	0.0153083	0	0	762	3.0789	1640
FGB	0.00935329	0	0	725	3.11287	1501
IGK@	0.00809852	0	0	724	3.43782	1707
HEL-213	0.00787642	0	0	711	3.4436	1697
IGHG2	0.0192375	0	0	705	2.57809	2159
DKFZp686E23209	0.0136965	0	0	684	2.8554	1818
IGKC	0.00752667	0	0	667	3.47754	1560
FGG	0.00954788	0	0	646	3.22555	1795
DKFZp686M24218	0.0180433	0	0	630	2.61119	1989
DKFZp686J11235	0.0115577	0	0	628	2.83293	1071
SNC73	0.0115577	0	0	628	2.83293	1071
IGHA1	0.0115939	0	0	626	2.83293	1071
IgLC-rG	0.0104027	0	0	617	3.24062	1673
DKFZp686K18196	0.0116399	0	0	605	2.85408	1026
A1BG	0.00920803	0	0	603	3.40487	1213
DKFZp686G21220	0.0120151	0	0	598	2.83154	1073
CP	0.0101868	0	0	584	3.21977	1287
AAT	0.011996	0	0	578	3.07344	2890
IGLC2	0.00772444	0	0	515	3.41766	1413
IGLC3	0.00772444	0	0	515	3.41709	1414
DKFZp779N0926	0.0112886	0	0	500	3.26282	1629
C4B_2	0.0139993	0	0	497	2.85703	1057
C4B	0.0143288	0	0	495	2.85365	1060
C4A	0.0145334	0	0	489	2.85199	1043
HBB	0.0128365	0	0	478	2.9825	1036
DKFZp686L19235	0.0135614	0	0	475	2.90934	799
DKFZp686M08189	0.0133289	0	0	454	2.91866	753
DKFZp686C02218	0.0135906	0	0	450	2.9198	752
IGHA2	0.0134182	0	0	449	2.91802	754
DKFZp686K04218	0.0143644	0	0	419	2.92	723
IGLL5	0.0104735	0	0	400	3.54436	988
AHSG	0.0136737	0	0	364	3.23477	631
GC	0.0167432	0	0	351	2.99424	1090
VTN	0.010442	0	0	344	3.39545	1046
IGLC6	0.00634391	0	0	341	3.70701	966
C1	0.00681186	0	0	330	3.74706	853
DKFZp781M0386	0.00616281	0	0	325	3.7767	836
IGLC1	0.00616281	0	0	325	3.77874	835
IGLC7	0.00622319	0	0	309	3.69433	929
CFH	0.0203997	0	0	296	2.7528	599
ITIH2	0.0188154	0	0	292	2.895	694
DKFZp686F0970	0.00865315	0	0	285	3.56454	612
KNG1	0.0103677	0	0	278	2.77721	542
DKFZp686C02220	0.0180459	0	0	256	2.63277	466
DKFZp686O16217	0.0180175	0	0	253	2.62908	469
ITIH1	0.0107799	0	0	232	2.98343	420
KRT1	0.020414	0	0	228	2.99895	257
TTR	0.0101611	0	0	226	3.22681	573
SERPINA3	0.0135494	0	0	211	2.77258	383
SERPING1	0.0210132	0	0	211	2.68143	321
PZP	0.0174742	0	0	209	2.70275	404
CFB	0.0175927	0	0	208	3.00176	476
ORM1	0.0104668	0	0	207	3.11849	1110
HBD	0.0212501	0	0	202	2.73164	389
APOC3	0.00378349	0	0	201	3.66949	370
HBA1	0.0221406	9.28843414181544e-322	1.65857837308906e-319	194	3.22244	545
HBA2	0.02159	1.50146549771155e-320	2.65059796140433e-318	192	3.22011	546
VHCH1	0.0129688	0	0	190	2.85093	691
ITIH4	0.0203386	9.21210099953296e-319	1.59011100292121e-316	188	2.71888	552
APOH	0.00915291	0	0	186	2.65491	271
CLU	0.0185488	3.1e-307	5.17833e-305	177	2.77359	368
ARHGAP25	0.0254408	6.01e-283	9.82793e-281	177	2.37318	44
VH3	0.0143755	1.85704454302349e-319	3.24148169933592e-317	173	2.82866	696
F2	0.0160141	9.33e-308	1.57545e-305	171	2.79728	261
SERPINC1	0.015565	1.23e-302	2.03277e-300	167	2.739	340
ORM2	0.0103509	2.49032800654989e-318	4.25134565420829e-316	160	3.21303	839
IGHM	0.0171586	1e-256	1.61823e-254	145	2.96199	276
PLG	0.0212693	3.34e-243	5.2411e-241	145	2.64796	167
APOB	0.0188559	2.45e-247	3.92379e-245	143	2.70607	308
TTN	0.0513181	1.04e-178	1.49596e-176	138	2.26386	866
RBP4	0.015345	8.31e-244	1.3173e-241	134	2.84022	363
Tcr-alpha	0.0244703	1.2e-216	1.82765e-214	134	2.11794	165
DKFZp686G21125	0.0199895	5.08e-225	7.89178e-223	132	2.6745	418
AT3	0.0129143	1.28e-223	1.96879e-221	118	2.69355	228
GSN	0.0197148	1.57e-198	2.36796e-196	116	2.95242	260
HF	0.0161081	3.41e-187	4.99758e-185	104	2.75326	221
C9	0.0147241	2.03e-189	3.00343e-187	103	2.7986	186
TARS	0.0693725	6.33e-119	7.50661e-117	102	2.26474	19
V_lambda_3	0.0207498	5.63e-164	8.02404e-162	97	2.2736	247
APCS	0.00954699	1.22e-192	1.82238e-190	95	3.15911	168
ZNF251	0.0272958	2.69e-149	3.66571e-147	95	2.20195	159
APOD	0.0228989	5.53e-150	7.60253e-148	91	2.66331	121
HMFT1766	0.0188804	1.95e-152	2.70475e-150	88	2.46875	104
LRG1	0.0188804	1.95e-152	2.70475e-150	88	2.48299	107
FN1	0.0212898	1.67e-144	2.25595e-142	86	2.61674	132
CFHR1	0.0141279	4.04e-156	5.70558e-154	84	2.70283	184
LNPEP	0.0301165	5.51e-127	6.84783e-125	83	2.38667	9
transthyretin/	0.00653901	7.45e-180	1.08164e-177	82	2.96143	112
DKFZp686O12165	0.0208038	1.22e-138	1.59266e-136	82	2.645	116
KRT9	0.0218145	2.74e-135	3.51784e-133	81	2.86124	105
scFv	0.0169064	1.75e-142	2.34364e-140	80	2.6816	94
APOC4-APOC2	0.0169332	1.18e-140	1.56678e-138	79	2.62525	118
HBG2	0.0179462	1.16e-138	1.52717e-136	79	2.56182	253
HBG1	0.0168409	2.69e-137	3.48243e-135	77	2.56285	253
APOC2	0.016499	2.04e-134	2.59766e-132	75	2.62565	115
KRT10	0.0245955	2.06e-121	2.48078e-119	75	2.90218	101
KRT2	0.014911	4.63e-134	5.84773e-132	73	2.93651	126
HBE1	0.0160444	3.78e-128	4.73567e-126	71	2.55256	246
AMBP	0.0190173	6.6e-123	8.01023e-121	71	2.99947	169
beta-globin	0.0161736	4.13e-126	5.09203e-124	70	2.55603	242
HOXB3	0.0406394	1.04e-96	1.17075e-94	69	2.34774	31
RNF13	0.0560014	4.22e-87	4.39985e-85	69	2.312	5
SAA2-SAA4	0.0130582	4.45e-125	5.44337e-123	66	2.798	110
LRRC37A	0.0335007	4.5e-98	5.10274e-96	66	2.22	23
LRRC37A2	0.0335007	4.5e-98	5.10274e-96	66	2.20708	24
EVL	0.0418569	2.6e-90	2.78559e-88	65	2.17655	58
DKFZp779M0222	0.0133056	8.68e-121	1.03726e-118	64	2.64833	90
SAA4	0.013884	6.85e-116	8.06172e-114	62	2.81683	101
SERPIND1	0.0221119	2.33e-103	2.72155e-101	62	2.77081	123
COL27A1	0.0466871	3.09e-83	3.1581e-81	62	2.27049	61
ZNF18	0.0487	8.69e-81	8.76618e-79	61	2.34286	7
LOC136143	0.0358572	1.88e-87	1.97336e-85	60	2.192	10
OK/KNS-cl.7	0.0467863	1.61e-80	1.60329e-78	60	2.27714	7
RPS2	0.0467863	1.61e-80	1.60329e-78	60	2.33111	18
COL1A1	0.0515088	3.78e-74	3.7166e-72	57	2.31514	70
KRT6B	0.0168818	5.44e-100	6.26003e-98	56	2.8322	109
UTY	0.0489127	8.28e-73	8.03936e-71	55	2.25403	77
PRKAA2	0.0661818	1.38e-65	1.29146e-63	55	2.12062	16
PRKAA1	0.0659623	2.65e-63	2.40747e-61	53	2.1804	25
APOE	0.0205659	1.92e-88	2.04296e-86	52	2.791	130
IGKV4-1	0.0145694	2.17e-94	2.39085e-92	51	2.585	78
TSPAN19	0.0490294	1.63e-67	1.5535e-65	51	NA	NA
COL7A1	0.046634	2.72e-67	2.56092e-65	50	2.28733	116
VH1	0.00927474	2.5e-100	2.89832e-98	49	2.81955	176
VH-7	0.0119102	5.25e-95	5.86754e-93	49	2.82175	103
HLA-A	0.0484204	3.68e-65	3.42328e-63	49	2.26843	619
SIN3B	0.0510412	4.88e-64	4.48585e-62	49	2.31615	13
VH-3	0.0123312	2.34e-92	2.54209e-90	48	2.85527	93
APOC1	0.012696	9.46e-92	1.02056e-89	48	2.85176	131
V_kappa_3	0.0170089	1.18e-85	1.22209e-83	48	2.75718	110
V_kappa_1	0.014073	9.42e-88	9.95508e-86	47	2.792	40
COL22A1	0.0464553	2.24e-63	2.04696e-61	47	2.29277	65
HRG	0.0154568	5.01e-84	5.15433e-82	46	3.04506	91
HLA-B	0.0522043	1.03e-59	9.09151e-58	46	2.28831	575
TTC39C	0.0557174	2.07e-58	1.78653e-56	46	2.19364	11
IGKV	0.00838574	3.63e-94	3.97127e-92	45	3.04733	60
NOSTRIN	0.0499222	2.65e-59	2.32586e-57	45	2.44706	17
AZGP1	0.0192977	3.65e-76	3.61164e-74	44	2.76411	90
COL4A6	0.0456136	1e-59	8.87714e-58	44	2.26745	47
VKA17	0.00645019	6.48e-95	7.19049e-93	43	3.02484	62
HuVH8B	0.0121449	4.26e-83	4.32543e-81	43	2.64787	61
DKFZp686O13149	0.0210055	7.25e-73	7.08357e-71	43	2.71207	87
DKFZp686L11144	0.020958	3.14e-71	3.02981e-69	42	2.71884	86
COL4A5	0.043791	1.98e-56	1.68084e-54	41	2.22889	45
COL11A2	0.0490268	2.03e-54	1.69549e-52	41	2.33173	52
RPL14	0.0215905	2.35e-67	2.22605e-65	40	2.34333	12
COL3A1	0.042715	1.67e-55	1.40235e-53	40	2.30173	81
COL4A1	0.046375	4.48e-54	3.72175e-52	40	2.21524	42
COL9A3	0.04641	4.62e-54	3.81764e-52	40	2.27692	26
APOM	0.05034	1.19e-52	9.72982e-51	40	2.51333	12
TMEM267	0.0512	2.35e-52	1.90142e-50	40	2.29	1
ZNF28	0.053	9.35e-52	7.41083e-50	40	2.15857	7
AHNAK	0.0499249	1.72e-51	1.35636e-49	39	2.32224	228
COL9A1	0.0547462	6.25e-50	4.83053e-48	39	2.26036	28
TERF2	0.0447421	5.34e-52	4.2542e-50	38	2.26167	18
NCKAP5L	0.0489421	1.61e-50	1.2632e-48	38	2.29409	22
COL5A1	0.0407784	3.85e-52	3.09895e-50	37	2.3102	51
AGT	0.0171028	2.46e-64	2.27477e-62	36	2.7161	59
COL4A4	0.0417369	2.18e-50	1.69331e-48	36	2.24026	76
KDM4C	0.03404	4.17e-52	3.33922e-50	35	2.3329	31
CR2	0.03784	1.69e-50	1.3193e-48	35	2.26474	19
PRRC2A	0.0410571	2.94e-49	2.26103e-47	35	2.277	70
SERPINF2	0.0177769	3.13e-60	2.79451e-58	34	3.20119	59
DKFZp686I1370	0.0240213	8.72e-56	7.36224e-54	34	2.73173	75
LUM	0.0146502	2.97e-61	2.66699e-59	33	2.8638	100
VH	0.017724	1.59e-58	1.37992e-56	33	2.62419	62
CPB2	0.0171772	3.3e-57	2.81679e-55	32	2.84581	31
PON1	0.0241194	1.72e-52	1.39896e-50	32	2.6853	66
LINC00908	0.0433313	2.39e-44	1.78503e-42	32	NA	NA
COL1A2	0.0465563	2.37e-43	1.75324e-41	32	2.31766	47
IGHV	0.012939	2.94e-59	2.56589e-57	31	2.7787	77
LOC100293211	0.0122624	4.54e-58	3.89662e-56	30	2.74192	47
RPRD2	0.05174	2.6e-39	1.83595e-37	30	2.337	20
MBD6	0.05377	8.25e-39	5.7216e-37	30	2.23813	16
CFI	0.0253999	5.5e-47	4.20899e-45	29	2.62265	68
COL4A3	0.042069	1.24e-40	8.87714e-39	29	2.24133	45
COL25A1	0.0463897	2.12e-39	1.50384e-37	29	2.26286	42
COL5A3	0.0493114	1.25e-38	8.55452e-37	29	2.32964	56
IGFN1	0.0509021	3.13e-38	2.13266e-36	29	2.27041	122
COL16A1	0.0525448	7.86e-38	5.3321e-36	29	2.31592	49
HNRNPM	0.0582759	1.58e-36	1.04448e-34	29	2.27556	18
A30	0.0135955	5.43e-53	4.46323e-51	28	3.16846	26
KRT16	0.0258464	3.53e-45	2.66207e-43	28	2.57163	43
IGKV3-11	0.0274675	1.94e-44	1.45594e-42	28	2.4883	59
NUP153	0.0435643	7.86e-39	5.47557e-37	28	2.22636	22
MUC19	0.0482643	1.39e-37	9.30761e-36	28	2.35	94
TSN	0.0603929	7.37e-35	4.61665e-33	28	2.10667	6
V2-7	0.0246102	3.63e-44	2.69818e-42	27	2.89148	27
COL5A2	0.045837	7.13e-37	4.75384e-35	27	2.37459	37
AFDN-AS1	0.0493704	5.29e-36	3.4385e-34	27	2.25667	6
TNRC18	0.0513481	1.53e-35	9.90356e-34	27	2.26286	84
ORF	0.0575556	3.33e-34	2.06102e-32	27	2.28368	76
ROBO4	0.0603481	1.2e-33	7.33937e-32	27	2.27235	17
SPATA2L	0.0241462	9e-43	6.59505e-41	26	2.416	5
KRT14	0.0297654	2.07e-40	1.47511e-38	26	2.57457	46
LOC102725018	0.0331962	3.53e-39	2.48138e-37	26	2.47767	43
FOXF1	0.0422654	1.89e-36	1.24412e-34	26	2.69333	3
NEB	0.0464615	2.21e-35	1.41285e-33	26	2.42995	211
ALYREF	0.04662	2.41e-35	1.5344e-33	26	2.18583	12
DST	0.0480385	5.26e-35	3.32171e-33	26	2.3034	262
TFAP2B	0.0495769	1.19e-34	7.42436e-33	26	2.17329	146
SHISA6	0.0540769	1.14e-33	6.99996e-32	26	2.37909	11
CFHR2	0.0223171	5.2e-42	3.77486e-40	25	2.48892	83
COL23A1	0.038604	4.63e-36	3.02867e-34	25	2.31	33
CARD10	0.04504	2.19e-34	1.36087e-32	25	2.25062	16
DKFZp762N1313	0.053644	1.73e-32	1.03767e-30	25	2.3225	8
GTPBP1	0.056148	5.41e-32	3.22009e-30	25	2.24409	22
CCDC74A	0.0608	3.96e-31	2.28694e-29	25	2.19875	8
V2-14	0.00279945	5.37e-62	4.85017e-60	24	3.68758	33
SDNK1	0.0126654	2.9e-46	2.20841e-44	24	3.36381	21
IgH	0.0128308	3.96e-46	3.00091e-44	24	2.82138	58
KRT6C	0.0262123	1.11e-38	7.63002e-37	24	2.6241	61
KRT6A	0.0288664	1.12e-37	7.53212e-36	24	2.68785	65
LOC102724585	0.0319163	1.25e-36	8.29861e-35	24	2.39833	6
ATM	0.042275	1.06e-33	6.53456e-32	24	2.30912	57
FLNC	0.0438667	2.58e-33	1.55954e-31	24	2.38023	43
TRIOBP	0.0502958	6.87e-32	4.06982e-30	24	2.33027	75
AVEN	0.0505833	7.87e-32	4.63108e-30	24	2.23333	18
PLGLA	0.0515833	1.26e-31	7.35868e-30	24	2.63268	41
PGLYRP2	0.0154952	2.37e-42	1.72854e-40	23	2.92151	66
AFM	0.0172104	2.65e-41	1.91478e-39	23	2.67048	83
C6	0.0245928	9.74e-38	6.57873e-36	23	3.08213	61
IGKV3D-7	0.0290913	4.64e-36	3.02867e-34	23	2.47767	43
GALK	0.0375522	1.65e-33	1.00128e-31	23	2.1975	4
GALK1	0.0375522	1.65e-33	1.00128e-31	23	2.19364	11
ACIN1	0.0408683	1.15e-32	6.92452e-31	23	2.3439	41
GOLGA6L2	0.0476309	3.9e-31	2.26069e-29	23	2.2376	25
MKL2	0.0485217	5.98e-31	3.42802e-29	23	2.30944	18
HLA-C	0.0489404	7.28e-31	4.1579e-29	23	2.26935	402
FPGS	0.050687	1.63e-30	9.27548e-29	23	2.35461	13
CPNE9	0.0556522	1.4e-29	7.71241e-28	23	2.275	10
C4BPA	0.0120737	6.32e-43	4.65314e-41	22	2.21556	18
LOC102725101	0.0144633	3.36e-41	2.41656e-39	22	2.68725	51
DKFZp781A0353	0.0373909	3.99e-32	2.38402e-30	22	2.28818	22
CAPS2	0.0387727	8.86e-32	5.19397e-30	22	2.22875	16
KIAA0895L	0.0444091	1.76e-30	9.9424e-29	22	2.31467	15
KLRC3	0.0445455	1.88e-30	1.05818e-28	22	2.24625	8
ARID1B	0.0456591	3.23e-30	1.80497e-28	22	2.24023	43
HSPD1	0.0463409	4.48e-30	2.49451e-28	22	2.22923	26
GPRIN1	0.0502364	2.64e-29	1.4441e-27	22	2.32395	38
SHANK1	0.0502773	2.69e-29	1.46116e-27	22	2.30317	41
DENND5A	0.0511409	3.92e-29	2.11449e-27	22	2.33324	34
DNAH1	0.0531091	8.99e-29	4.7993e-27	22	2.21247	101
MMACHC	0.0533273	9.84e-29	5.23508e-27	22	2.03	1
CABP1	0.0573227	4.82e-28	2.52117e-26	22	2.36611	18
STK32C	0.0598182	1.23e-27	6.30629e-26	22	2.31118	17
TCOF1	0.0600636	1.35e-27	6.89877e-26	22	2.28878	49
GPX3	0.0149325	4.54e-39	3.17698e-37	21	2.50551	49
KLKB1	0.0234823	6.1e-35	3.83658e-33	21	2.59	60
BOD1L2	0.0357238	4.09e-31	2.35326e-29	21	2.345	2
HLA-DRB1	0.0387095	2.21e-30	1.23944e-28	21	2.23717	187
MYD88	0.0403	5.15e-30	2.85733e-28	21	2.23857	14
HS3ST6	0.0403633	5.32e-30	2.94115e-28	21	2.29	8
COL11A1	0.0427095	1.74e-29	9.55155e-28	21	2.24899	69
PAPD5	0.0435714	2.65e-29	1.44448e-27	21	2.18615	26
INTS3	0.0470419	1.32e-28	6.9749e-27	21	2.28727	11
SHANK3	0.0470619	1.34e-28	7.05658e-27	21	2.30273	44
EXD3	0.0504762	5.82e-28	3.02907e-26	21	2.272	40
NEDD8	0.050481	5.83e-28	3.02907e-26	21	2.06	1
SOX11	0.0519048	1.05e-27	5.40124e-26	21	2.25	12
BAIAP2	0.0527619	1.47e-27	7.48736e-26	21	2.16	14
ADGRE2	0.0542048	2.6e-27	1.3114e-25	21	2.14375	8
MKI67	0.0617143	3.96e-26	1.94065e-24	21	2.2993	114
HEL180	0.0125097	8.81e-39	6.08282e-37	20	2.79907	43
KRT77	0.0184172	2.02e-35	1.29672e-33	20	3.31071	42
B2M	0.0189037	3.4e-35	2.15588e-33	20	2.60725	51
ADPRHL2	0.0386995	5.68e-29	3.05325e-27	20	2.288	5
COL2A1	0.03938	8.04e-29	4.30694e-27	20	2.28234	77
BSN	0.04452	9.36e-28	4.83082e-26	20	2.24426	61
APC2	0.04833	4.83e-27	2.42829e-25	20	2.25723	65
SLC12A1	0.04837	4.91e-27	2.45263e-25	20	2.24	30
TACC2	0.052116	2.18e-26	1.08199e-24	20	2.25394	71
FLNA	0.053173	3.26e-26	1.61287e-24	20	2.26544	57
EMR2	0.053415	3.57e-26	1.76063e-24	20	2.22091	11
COL17A1	0.054	4.45e-26	2.17392e-24	20	2.2972	50
SYNE1	0.05935	2.94e-25	1.39672e-23	20	2.27777	197
SRRM2	0.06075	4.69e-25	2.20785e-23	20	2.28133	75
F12	0.0247847	3.09e-31	1.79787e-29	19	2.18133	15
KRT5	0.0271364	1.73e-30	9.80859e-29	19	2.65732	41
KRT28	0.0316976	3.31e-29	1.79167e-27	19	2.67923	26
PACS1	0.0340684	1.3e-28	6.89266e-27	19	2.20208	24
KRT19	0.0369287	6.02e-28	3.11736e-26	19	2.39405	37
YME1L1	0.0412158	4.86e-27	2.43549e-25	19	2.234	15
KIAA1109	0.0459053	3.76e-26	1.84847e-24	19	2.24829	76
CACNA1A	0.0473632	6.81e-26	3.29574e-24	19	2.29556	45
AGAP2	0.0484737	1.06e-25	5.11401e-24	19	2.34513	37
MUC16	0.0497895	1.76e-25	8.43877e-24	19	2.34027	113
ZNF516	0.0520526	4.1e-25	1.93597e-23	19	2.269	40
GSK3A	0.0552632	1.28e-24	5.9894e-23	19	2.415	12
RBM15B	0.0557526	1.51e-24	7.0444e-23	19	2.22325	40
SPATS2	0.0578947	3.09e-24	1.40772e-22	19	2.209	20
PLEC	0.0581053	3.31e-24	1.50353e-22	19	2.31217	129
RAB11FIP1	0.0593684	4.98e-24	2.22952e-22	19	2.19227	22
NACA	0.0601579	6.41e-24	2.85328e-22	19	2.26222	81
V2-6	0.000121483	3.32e-71	3.18372e-69	18	3.68758	33
V2-17	0.0116598	1.59e-35	1.02492e-33	18	2.9596	25
PROS1	0.0185692	6.89e-32	4.06982e-30	18	2.49098	41
EFNB3	0.0372633	1.92e-26	9.56e-25	18	2.46444	9
USP31	0.0391722	4.72e-26	2.2986e-24	18	2.24743	35
ZSCAN22	0.0394667	5.4e-26	2.62153e-24	18	2.14875	8
RBMXL2	0.0424889	2.04e-25	9.72129e-24	18	2.16111	9
DCD	0.0458222	7.93e-25	3.72183e-23	18	2.74	1
AGAP1	0.0479111	1.77e-24	8.23262e-23	18	2.66183	120
AHDC1	0.0493389	3e-24	1.37074e-22	18	2.1956	25
NSUN4	0.0546111	1.87e-23	8.20634e-22	18	2.22714	7
XIRP2	0.0546667	1.9e-23	8.31451e-22	18	2.25843	89
HNRNPK	0.0548333	2.01e-23	8.77117e-22	18	2.41091	11
MTR	0.0571667	4.25e-23	1.82386e-21	18	2.34607	28
MIB2	0.0624444	2.08e-22	8.61675e-21	18	2.28371	35
HYI	0.0658889	5.48e-22	2.21122e-20	18	2.45423	26
ZNF687	0.0669444	7.29e-22	2.90385e-20	18	2.24905	21
C8B	0.0236924	2.34e-28	1.2281e-26	17	2.73441	34
C5	0.0340902	1.13e-25	5.43485e-24	17	2.3175	40
CGB2	0.0352029	1.96e-25	9.3688e-24	17	2.12	8
FTSH	0.0409471	2.56e-24	1.18362e-22	17	2.23385	13
APC	0.0412941	2.95e-24	1.35187e-22	17	2.29507	71
ATRN	0.0421236	4.14e-24	1.86962e-22	17	2.53767	30
KIAA0319L	0.0422353	4.33e-24	1.94976e-22	17	2.39864	22
COL4A2	0.0453588	1.46e-23	6.46185e-22	17	2.29078	51
GARNL3	0.0457647	1.69e-23	7.43744e-22	17	2.29886	35
ZBTB4	0.0466706	2.36e-23	1.02696e-21	17	2.23391	23
SHANK2	0.0467059	2.4e-23	1.04145e-21	17	2.45289	83
PPP1R12C	0.0474118	3.09e-23	1.33714e-21	17	2.28172	29
KIF1A	0.0479412	3.73e-23	1.6096e-21	17	2.23531	32
JARID2	0.0480941	3.94e-23	1.69551e-21	17	2.244	40
GAS2L1	0.0487118	4.9e-23	2.09701e-21	17	2.31414	29
CIC	0.0494588	6.34e-23	2.69841e-21	17	2.24146	48
MARCO	0.0502353	8.26e-23	3.50599e-21	17	2.37059	17
UPF2	0.0504706	8.95e-23	3.78851e-21	17	2.30823	17
RBM15	0.0523176	1.65e-22	6.9091e-21	17	2.23969	32
ABCD2	0.0529412	2.02e-22	8.39056e-21	17	2.17556	9
FCHSD1	0.0532906	2.25e-22	9.29621e-21	17	2.42357	56
COL13A1	0.0537059	2.57e-22	1.05902e-20	17	2.34419	43
RAB44	0.0542353	3.04e-22	1.24938e-20	17	2.34667	9
CCDC168	0.0559412	5.15e-22	2.08347e-20	17	2.27782	234
ANK3	0.0562941	5.73e-22	2.30014e-20	17	2.33074	94
OR1I1	0.0586471	1.15e-21	4.51143e-20	17	2.29	1
SLC22A24	0.0604118	1.9e-21	7.32419e-20	17	2.095	2
TAF10	0.033365	2.36e-24	1.09441e-22	16	2.218	5
KRT17	0.0336653	2.72e-24	1.25386e-22	16	2.38071	28
UBXN4	0.0336875	2.75e-24	1.26394e-22	16	2.1	7
PRR35	0.0375687	1.57e-23	6.92896e-22	16	2.214	10
CLASP2	0.0404438	5.12e-23	2.18514e-21	16	2.3244	50
RAB21	0.0437813	1.82e-22	7.58008e-21	16	2.35333	6
MTCH1	0.0459063	3.89e-22	1.59449e-20	16	2.28533	15
SCAF1	0.0459188	3.91e-22	1.59847e-20	16	2.21137	124
SPTY2D1	0.0464375	4.68e-22	1.90324e-20	16	2.23773	22
FANCA	0.0466312	5e-22	2.02807e-20	16	2.26683	41
LOC102724369	0.0469875	5.65e-22	2.27391e-20	16	2.27833	6
FRRS1L	0.0471937	6.06e-22	2.42634e-20	16	2.22812	16
GLI2	0.0475625	6.86e-22	2.73959e-20	16	2.26926	27
MUC5AC	0.047875	7.62e-22	3.02754e-20	16	2.2825	96
CKAP5	0.0481562	8.36e-22	3.31308e-20	16	2.29027	75
ARHGAP9	0.0486813	9.95e-22	3.93316e-20	16	2.35774	31
WIZ	0.048725	1.01e-21	3.98232e-20	16	2.235	38
KIAA1211	0.0501812	1.62e-21	6.29168e-20	16	2.26625	32
SLC30A9	0.0505	1.79e-21	6.93458e-20	16	2.29091	11
NR2C1	0.0507	1.91e-21	7.34452e-20	16	2.3275	8
NCOR1	0.0511062	2.17e-21	8.32369e-20	16	2.27833	48
CDH13	0.051425	2.39e-21	9.14499e-20	16	2.31231	13
LOC102724965	0.05175	2.65e-21	1.01149e-19	16	2.20457	35
CACNA2D4	0.0519187	2.79e-21	1.06232e-19	16	2.36778	18
MAN2B1	0.052375	3.21e-21	1.21628e-19	16	2.19	6
ZNF469	0.053875	5.04e-21	1.9004e-19	16	2.25205	73
NAV1	0.05425	5.63e-21	2.11773e-19	16	2.29854	55
PCLO	0.0554562	8e-21	2.97321e-19	16	2.30643	112
BOD1L1	0.0556313	8.42e-21	3.12183e-19	16	2.25914	58
NIPBL	0.056625	1.12e-20	4.11329e-19	16	2.2886	57
DNAH9	0.0574375	1.4e-20	5.11741e-19	16	2.33661	59
FSIP2	0.0586875	1.98e-20	7.12021e-19	16	2.32483	116
MALSU1	0.0591062	2.22e-20	7.96483e-19	16	2.18	5
RSF1	0.0615625	4.26e-20	1.50407e-18	16	2.26237	38
CHD7	0.0640625	8.05e-20	2.80396e-18	16	2.33057	53
IRF7	0.06425	8.43e-20	2.92322e-18	16	2.13391	2086
SERPINA6	0.0274247	3.73e-24	1.68937e-22	15	2.4815	20
C1QC	0.0278067	4.59e-24	2.06086e-22	15	2.38	10
KRT15	0.0339763	9.28e-23	3.91752e-21	15	2.3925	32
GTF2F1	0.03514	1.54e-22	6.46592e-21	15	2.26258	66
NCOR2	0.0355333	1.82e-22	7.58008e-21	15	2.25661	56
AMER2	0.04008	1.11e-21	4.36553e-20	15	2.35526	19
BHLHE41	0.0404267	1.26e-21	4.91812e-20	15	2.492	5
CLPX	0.04476	5.8e-21	2.17116e-19	15	2.23579	19
COL5A1-AS1	0.0450667	6.42e-21	2.39747e-19	15	2.255	46
COL24A1	0.0451533	6.61e-21	2.4625e-19	15	2.30659	41
SEC24B	0.0464733	1.02e-20	3.75491e-19	15	2.21406	32
ABO	0.0478467	1.58e-20	5.73488e-19	15	2.25333	60
SORBS1	0.0478667	1.59e-20	5.75773e-19	15	2.23784	51
MX2	0.0482667	1.8e-20	6.50302e-19	15	2.50249	442
ARHGAP23	0.0484667	1.91e-20	6.88442e-19	15	2.30185	54
ZNF292	0.0503333	3.37e-20	1.19801e-18	15	2.33635	52
GOLGA4	0.0508667	3.95e-20	1.3978e-18	15	2.31807	57
EPM2A	0.0513467	4.55e-20	1.59199e-18	15	2.198	20
ATAD3C	0.0544667	1.1e-19	3.78902e-18	15	2.146	5
MTCL1	0.0548667	1.23e-19	4.21811e-18	15	2.26978	46
KANK2	0.055	1.27e-19	4.32663e-18	15	2.25296	27
LRRIQ1	0.05498	1.27e-19	4.32663e-18	15	2.196	40
COL18A1	0.0553333	1.4e-19	4.74869e-18	15	2.23556	27
KCNN4	0.0571333	2.26e-19	7.51801e-18	15	2.235	16
CDK13	0.05772	2.63e-19	8.71152e-18	15	2.25543	46
KIAA1522	0.05804	2.86e-19	9.41316e-18	15	2.30361	36
DIDO1	0.0598667	4.55e-19	1.47259e-17	15	2.21315	54
MAPK7	0.0614667	6.75e-19	2.16655e-17	15	2.25053	19
NUP214	0.06346	1.09e-18	3.41394e-17	15	2.2404	25
KMT2B	0.072	7.24e-18	2.16712e-16	15	2.23255	47
V1-2	0.0125083	2.29e-27	1.1588e-25	14	2.90784	37
V1-3	0.0125083	2.29e-27	1.1588e-25	14	2.9027	37
ECM1	0.0177172	3e-25	1.42088e-23	14	2.70815	27
ITIH3	0.0223026	7.53e-24	3.34224e-22	14	2.54857	49
KRT13	0.0320014	1.18e-21	4.61746e-20	14	2.38167	24
SRP68	0.03225	1.32e-21	5.1394e-20	14	2.43	10
RHBDF1	0.0341593	2.95e-21	1.1205e-19	14	2.23471	17
CGB3	0.0345321	3.43e-21	1.29647e-19	14	2.10167	6
VH87-2	0.0358357	5.76e-21	2.16139e-19	14	2.28182	22
PLEKHH3	0.0384714	1.56e-20	5.67555e-19	14	2.2484	25
BDP1	0.0402143	2.89e-20	1.02973e-18	14	2.24925	120
H1FX	0.0411071	3.93e-20	1.39389e-18	14	2.52	5
ATG16L2	0.0413857	4.32e-20	1.5218e-18	14	2.37556	18
LRP10	0.0414571	4.43e-20	1.5535e-18	14	2.155	2
LOC100996842	0.0421686	5.62e-20	1.96195e-18	14	2.298	5
KIF26A	0.0435643	8.87e-20	3.06894e-18	14	2.26131	61
ANO8	0.0443571	1.14e-19	3.91812e-18	14	2.28467	45
VPS13D	0.0451714	1.47e-19	4.97526e-18	14	2.35835	85
LCP2	0.046535	2.23e-19	7.45012e-18	14	2.29714	14
ACACA	0.0466429	2.31e-19	7.66792e-18	14	2.23475	40
PRX	0.0472414	2.76e-19	9.12268e-18	14	2.24435	46
STOML2	0.04755	3.02e-19	9.91875e-18	14	2.26625	8
FOXO6	0.0484571	3.94e-19	1.28859e-17	14	2.4075	28
KMT2A	0.0485429	4.03e-19	1.3125e-17	14	2.30955	89
E2F3	0.0485714	4.07e-19	1.32275e-17	14	2.36167	12
NBEAL2	0.0486429	4.15e-19	1.34593e-17	14	2.25368	38
AP2B1	0.0495714	5.41e-19	1.74728e-17	14	2.21909	11
MACF1	0.0500714	6.23e-19	2.00795e-17	14	2.26181	177
WNK2	0.0502571	6.56e-19	2.10993e-17	14	2.27634	41
COL6A5	0.0506429	7.3e-19	2.33826e-17	14	2.31857	49
AARS	0.0517071	9.77e-19	3.11337e-17	14	2.28722	18
MAST4	0.0517143	9.78e-19	3.11337e-17	14	2.26614	57
FUZ	0.0519143	1.03e-18	3.26552e-17	14	2.158	5
TTC28	0.0519286	1.04e-18	3.27053e-17	14	2.27911	56
MOV10L1	0.0520714	1.08e-18	3.38945e-17	14	2.24568	37
DHX36	0.0526286	1.25e-18	3.89935e-17	14	2.2519	21
USP42	0.0536429	1.63e-18	5.07456e-17	14	2.32769	26
MKNK1	0.0537857	1.7e-18	5.2819e-17	14	2.28167	12
DNAH17	0.0547143	2.15e-18	6.65344e-17	14	2.25944	89
COL6A3	0.0550714	2.36e-18	7.25992e-17	14	2.29851	67
OBSCN	0.0558571	2.88e-18	8.84206e-17	14	2.27814	167
SZT2	0.058	4.88e-18	1.48358e-16	14	2.292	40
CDH23	0.0584286	5.4e-18	1.63526e-16	14	2.33184	38
FIGLA	0.0587857	5.89e-18	1.77672e-16	14	2.33333	3
EHBP1L1	0.0592143	6.52e-18	1.96295e-16	14	2.2875	40
SLC9A3R2	0.0597857	7.45e-18	2.22569e-16	14	2.175	20
DKFZp686A22123	0.0598571	7.58e-18	2.26018e-16	14	2.34412	17
CCDC146	0.0608786	9.61e-18	2.85999e-16	14	2.23	18
KIAA0324	0.0657857	2.84e-17	8.12512e-16	14	2.30913	46
HSPB6	0.0679286	4.45e-17	1.23669e-15	14	2.11333	3
DKFZp686K139	0.0161468	5.07e-24	2.26329e-22	13	2.473	30
KRT27	0.0207888	1.35e-22	5.68354e-21	13	2.62897	29
KRT25	0.0228658	4.67e-22	1.90324e-20	13	2.67107	28
KRT26	0.029635	1.36e-20	4.98292e-19	13	2.59242	33
C16orf11	0.0311615	2.61e-20	9.34248e-19	13	2.1975	8
EIF6	0.0324385	4.4e-20	1.54647e-18	13	2.194	5
V1-17	0.0340838	8.38e-20	2.91238e-18	13	2.66	28
LAMA5	0.0351385	1.25e-19	4.27726e-18	13	2.26803	66
PRR14L	0.0353	1.32e-19	4.48713e-18	13	2.29773	44
ZNF319	0.0356231	1.49e-19	5.03199e-18	13	2.192	10
COL6A1	0.0360654	1.75e-19	5.89723e-18	13	2.38889	18
FBL	0.0366	2.11e-19	7.09499e-18	13	2.32889	9
MZT2A	0.0367692	2.25e-19	7.5008e-18	13	2.40875	8
GALC	0.0374615	2.86e-19	9.41316e-18	13	2.188	10
EEF2K	0.0383769	3.92e-19	1.28475e-17	13	2.37571	7
SNTB1	0.0384462	4.01e-19	1.30873e-17	13	2.36529	17
DKFZp686I11137	0.0413846	1.04e-18	3.27053e-17	13	2.18	8
DKFZp686P18250	0.0413846	1.04e-18	3.27053e-17	13	2.214	10
DSC2	0.0413846	1.04e-18	3.27053e-17	13	2.17	12
LOC285556	0.0419462	1.24e-18	3.87594e-17	13	2.24411	73
MUM1	0.0430769	1.76e-18	5.45741e-17	13	2.19476	21
PRDM6	0.0447692	2.9e-18	8.8859e-17	13	2.292	10
RRP9	0.0453846	3.47e-18	1.05699e-16	13	2.21364	11
WNK4	0.0468615	5.26e-18	1.59598e-16	13	2.2221	19
MED12	0.0471538	5.7e-18	1.72275e-16	13	2.30286	28
ZNF746	0.0478308	6.86e-18	2.06132e-16	13	2.22714	7
MORF4L2	0.0479692	7.12e-18	2.13531e-16	13	2.28364	11
EPRS	0.0497769	1.15e-17	3.41592e-16	13	2.2068	25
ABCC1	0.0502308	1.3e-17	3.84676e-16	13	2.16391	138
CAV1	0.0506769	1.45e-17	4.26624e-16	13	2.125	2
POLD2	0.0509615	1.56e-17	4.57257e-16	13	2.35125	8
COL6A2	0.0511538	1.64e-17	4.798e-16	13	2.28064	31
EWSR1	0.0512308	1.67e-17	4.87659e-16	13	2.38588	17
LRRC41	0.0516231	1.85e-17	5.38198e-16	13	2.21182	11
DKFZp781K0743	0.0523846	2.24e-17	6.49224e-16	13	2.14636	11
RYR1	0.0526154	2.37e-17	6.85623e-16	13	2.26493	73
ZXDB	0.0528462	2.51e-17	7.24774e-16	13	2.31444	9
LOC102724806	0.0528615	2.52e-17	7.26312e-16	13	2.21739	23
ATXN3	0.0534077	2.88e-17	8.22441e-16	13	2.2604	75
NAV2	0.0535385	2.97e-17	8.46586e-16	13	2.33017	60
NKD2	0.0536385	3.04e-17	8.64952e-16	13	2.27143	21
ADCY1	0.0542385	3.52e-17	9.9424e-16	13	2.17733	15
MMP23B	0.0543846	3.64e-17	1.02627e-15	13	2.28862	29
SDK2	0.0545385	3.78e-17	1.06189e-15	13	2.6273	74
MECP2	0.0548077	4.03e-17	1.13007e-15	13	2.2146	37
CASKIN1	0.0548769	4.09e-17	1.14483e-15	13	2.31364	44
GCN1	0.0549231	4.14e-17	1.15467e-15	13	2.19704	125
AGTPBP1	0.0554538	4.69e-17	1.30106e-15	13	2.265	24
KMT2C	0.0558462	5.14e-17	1.42335e-15	13	2.44239	330
SIK3	0.0576154	7.71e-17	2.09397e-15	13	2.27083	24
HNRPM	0.0580769	8.55e-17	2.31672e-15	13	2.20833	6
AHNAK2	0.0587692	9.98e-17	2.69165e-15	13	2.28229	179
EIF2B4	0.0593846	1.14e-16	3.0587e-15	13	2.2725	12
C5orf38	0.0607692	1.54e-16	4.09656e-15	13	2.2775	8
P2RX5	0.0626923	2.31e-16	6.07206e-15	13	2.24647	17
C9orf66	0.0637692	2.88e-16	7.53212e-15	13	2.36467	15
YEATS2	0.071	1.17e-15	2.89888e-14	13	2.36563	32
VL87-2	0.02158	1.02e-20	3.75491e-19	12	NA	NA
KRT4	0.0222677	1.49e-20	5.4336e-19	12	2.61	36
CLEC3B	0.0262985	1.09e-19	3.76292e-18	12	2.78343	35
DKFZp781H0795	0.02785	2.18e-19	7.29877e-18	12	2.2807	43
EXPH5	0.02785	2.18e-19	7.29877e-18	12	2.24465	101
SMOX	0.03105	8.03e-19	2.56679e-17	12	2.31769	13
C1R	0.0316767	1.02e-18	3.24043e-17	12	2.58973	37
ZNF618	0.034725	3.07e-18	9.38828e-17	12	2.29667	12
NYAP1	0.0348333	3.19e-18	9.73608e-17	12	2.44923	26
RIF1	0.0391167	1.28e-17	3.79481e-16	12	2.24625	40
NOTCH3	0.039225	1.33e-17	3.92805e-16	12	2.30974	38
GADD45G	0.039375	1.39e-17	4.09747e-16	12	2.61	1
PIG60	0.0404167	1.9e-17	5.5171e-16	12	2.23714	7
RNF207	0.0414167	2.55e-17	7.33597e-16	12	2.31263	19
RIN3	0.0415167	2.62e-17	7.52342e-16	12	2.34705	44
PDZD2	0.0415833	2.67e-17	7.65285e-16	12	2.29841	82
LSG1	0.0420833	3.09e-17	8.77571e-16	12	2.18	8
AFAP1L2	0.0426833	3.66e-17	1.03004e-15	12	2.25235	17
RHOT2	0.0431	4.11e-17	1.14836e-15	12	2.24118	17
RIMS1	0.0433167	4.36e-17	1.21385e-15	12	2.27155	71
DNAH5	0.0439167	5.15e-17	1.42358e-15	12	2.2575	76
FBLL1	0.04425	5.64e-17	1.5535e-15	12	2.32235	17
ARHGEF16	0.0444	5.87e-17	1.61114e-15	12	2.22941	17
TNRC11	0.0445833	6.17e-17	1.68752e-15	12	2.29148	27
LIPE	0.0450833	7.05e-17	1.92481e-15	12	2.31875	24
FAM58A	0.0451667	7.21e-17	1.96504e-15	12	2.2875	4
MED15	0.04525	7.37e-17	2.00513e-15	12	2.28588	17
RALY	0.0458167	8.56e-17	2.31672e-15	12	2.25	9
ZC3H18	0.0458333	8.59e-17	2.32079e-15	12	2.20429	28
MAP4	0.0464667	1.01e-16	2.7193e-15	12	2.29533	75
POLG	0.0465083	1.02e-16	2.74147e-15	12	2.2532	25
CSTF2	0.0471667	1.21e-16	3.24092e-15	12	2.36857	14
C1QTNF2	0.0475333	1.33e-16	3.5562e-15	12	2.32714	14
MEGF8	0.0481583	1.56e-16	4.14267e-15	12	2.255	28
HMCN2	0.0484917	1.69e-16	4.48023e-15	12	2.25264	87
BCAS1	0.0485833	1.73e-16	4.57846e-15	12	2.31562	32
LOC392742	0.0487167	1.79e-16	4.72919e-15	12	2.29612	85
DNAH8	0.0496667	2.25e-16	5.92436e-15	12	2.27316	76
CPSF6	0.0500833	2.49e-16	6.53415e-15	12	2.32467	15
USP24	0.0503917	2.68e-16	7.02088e-15	12	2.28467	45
ZXDA	0.0509167	3.04e-16	7.93721e-15	12	2.32333	6
CHD3	0.051	3.1e-16	8.08029e-15	12	2.17515	101
SLC15A4	0.0511667	3.22e-16	8.37901e-15	12	2.42	4
KRT24	0.0513083	3.33e-16	8.63632e-15	12	2.2979	19
LYPLA1	0.051525	3.5e-16	9.047e-15	12	2.565	4
SLAIN2	0.0523333	4.22e-16	1.08181e-14	12	2.32842	19
MCF2L	0.0526667	4.55e-16	1.16257e-14	12	2.331	30
KRT18	0.05275	4.64e-16	1.18168e-14	12	2.25	21
DDX17	0.0529167	4.82e-16	1.22551e-14	12	2.28047	64
KMT2D	0.053	4.91e-16	1.24635e-14	12	2.24339	62
RASGRP2	0.054	6.15e-16	1.5535e-14	12	2.3125	20
EPS15	0.05425	6.5e-16	1.63659e-14	12	2.18286	14
RPS19	0.05475	7.25e-16	1.81659e-14	12	2.05	2
ZNF318	0.0564333	1.04e-15	2.58089e-14	12	2.25767	30
SPEN	0.0570833	1.2e-15	2.96847e-14	12	2.28699	73
ND1	0.057975	1.44e-15	3.52845e-14	12	2.28818	22
BRD1	0.0581083	1.48e-15	3.62076e-14	12	2.28825	40
ZSWIM8	0.0594167	1.94e-15	4.68708e-14	12	2.28371	35
SCN1A	0.063	3.91e-15	9.16167e-14	12	2.29333	21
TRIP12	0.0631667	4.04e-15	9.45202e-14	12	2.31038	53
PKM	0.06325	4.1e-15	9.56359e-14	12	2.19353	17
LAMA3	0.06775	9.35e-15	2.10206e-13	12	2.22956	68
SRCIN1	0.06775	9.35e-15	2.10206e-13	12	2.31926	54
VCL	0.0679167	9.63e-15	2.15565e-13	12	2.24633	30
SHOC2	0.0683333	1.04e-14	2.31136e-13	12	2.285	10
MELTF	0.0248636	2.24e-18	6.90444e-17	11	2.11833	12
MFI2	0.0248636	2.24e-18	6.90444e-17	11	2.09625	8
OK/KNS-cl.4	0.0296182	1.54e-17	4.52248e-16	11	2.46	1
CYP4B1	0.0298818	1.7e-17	4.95488e-16	11	2.35625	8
C1S	0.0317111	3.26e-17	9.24162e-16	11	2.60426	61
DMWD	0.0318273	3.39e-17	9.59265e-16	11	2.26762	21
CAMSAP3	0.0331636	5.34e-17	1.47348e-15	11	2.33667	27
COL28A1	0.0334909	5.95e-17	1.63022e-15	11	2.25725	51
KRT75	0.0360993	1.36e-16	3.63017e-15	11	3.007	30
SIRPB1	0.0361909	1.4e-16	3.73053e-15	11	2.2865	20
HGH1	0.0376364	2.15e-16	5.67067e-15	11	2.39	18
ALPK3	0.0391	3.27e-16	8.49489e-15	11	2.33162	37
ACTB	0.0391842	3.34e-16	8.64782e-15	11	2.33539	13
ASIC2	0.0396273	3.78e-16	9.73836e-15	11	2.148	10
GRIA2	0.0396727	3.83e-16	9.85084e-15	11	2.25588	17
SHOX2	0.0397909	3.96e-16	1.01684e-14	11	2.23375	16
TP53BP1	0.0402818	4.53e-16	1.15937e-14	11	2.35125	40
TPRN	0.0403364	4.6e-16	1.17342e-14	11	2.33636	11
TET3	0.0409336	5.41e-16	1.37103e-14	11	2.29816	38
PARD3	0.0412818	5.93e-16	1.50037e-14	11	2.29962	26
MRPL27	0.0415364	6.35e-16	1.60142e-14	11	2.30286	7
IL16	0.0418182	6.84e-16	1.71941e-14	11	2.20385	26
KCTD17	0.0418455	6.89e-16	1.72918e-14	11	2.34167	6
LEF1	0.0427273	8.66e-16	2.15598e-14	11	2.3225	4
HECTD1	0.0432727	9.96e-16	2.47566e-14	11	2.23108	37
AXIN1	0.0441727	1.25e-15	3.08724e-14	11	2.36962	26
ZFR2	0.0442727	1.28e-15	3.15632e-14	11	2.1885	20
HERC2	0.0443727	1.31e-15	3.22517e-14	11	2.31329	79
LOC101060085	0.0445455	1.37e-15	3.36224e-14	11	2.22714	7
ZC3H4	0.0445364	1.37e-15	3.36224e-14	11	2.24191	21
LOC100132891	0.0451091	1.57e-15	3.8349e-14	11	2.34	7
DMXL2	0.0452727	1.64e-15	3.99332e-14	11	2.26819	83
SOGA3	0.0454545	1.71e-15	4.15725e-14	11	2.24294	17
KHDRBS1	0.0455727	1.76e-15	4.27213e-14	11	2.2825	8
FGF13	0.0456364	1.79e-15	4.33817e-14	11	2.335	8
KIF26B	0.0458364	1.88e-15	4.54919e-14	11	2.21121	83
USP6	0.0465455	2.22e-15	5.33865e-14	11	2.22391	23
FUS	0.0465545	2.23e-15	5.35441e-14	11	2.22738	42
DDX42	0.0467455	2.33e-15	5.57728e-14	11	2.278	15
SAMD11	0.0478182	2.99e-15	7.12418e-14	11	2.29176	34
LOC101927853	0.0481636	3.24e-15	7.69624e-14	11	2.20857	7
MLLT6	0.0482273	3.28e-15	7.77936e-14	11	2.24842	19
PLIN4	0.0485273	3.51e-15	8.28691e-14	11	2.17937	32
IFT172	0.0485455	3.53e-15	8.32148e-14	11	2.24125	40
WIF1	0.0488182	3.75e-15	8.81335e-14	11	2.29125	8
ATXN7L1	0.0489091	3.83e-15	8.98777e-14	11	2.28182	22
CCP110	0.0491818	4.07e-15	9.50789e-14	11	2.28111	36
CHD2	0.0494255	4.3e-15	1.00151e-13	11	2.23227	44
45360	0.0499091	4.79e-15	1.11396e-13	11	2.32444	9
TMEM132A	0.0503818	5.31e-15	1.23121e-13	11	2.31636	11
CABIN1	0.0504636	5.4e-15	1.25021e-13	11	2.25797	59
PGAP2	0.0508182	5.84e-15	1.35007e-13	11	2.27467	15
BRWD1	0.0510909	6.19e-15	1.42673e-13	11	2.24667	63
MED25	0.0512818	6.45e-15	1.48446e-13	11	2.25167	18
OTOF	0.0514545	6.69e-15	1.53741e-13	11	2.26652	46
MGRN1	0.0519091	7.37e-15	1.68869e-13	11	2.38636	11
PRRC2B	0.0519273	7.4e-15	1.69306e-13	11	2.32282	39
PRKAG2	0.052	7.52e-15	1.71799e-13	11	2.37588	17
ABCC6	0.0522545	7.93e-15	1.80634e-13	11	2.228	25
ROGDI	0.0523636	8.12e-15	1.84337e-13	11	2.29667	9
CRYBG2	0.0529091	9.1e-15	2.05777e-13	11	2.30275	40
CAPN3	0.053	9.27e-15	2.09012e-13	11	2.27562	16
EID2	0.0530909	9.45e-15	2.11841e-13	11	2.2945	20
PBX4	0.0530909	9.45e-15	2.11841e-13	11	2.31167	6
MAST3	0.0532727	9.81e-15	2.19278e-13	11	2.35208	24
LARP1	0.0533455	9.96e-15	2.22311e-13	11	2.33367	30
ZNF133	0.0538545	1.11e-14	2.45989e-13	11	2.25727	22
ASH1L	0.0542727	1.2e-14	2.64801e-13	11	2.29309	81
PLEC1	0.0547273	1.32e-14	2.89636e-13	11	2.26697	33
ERCC6L2	0.0548182	1.34e-14	2.93609e-13	11	2.24732	41
SLC15A2	0.055	1.39e-14	3.03708e-13	11	2.165	8
SLC19A1	0.0550909	1.42e-14	3.09827e-13	11	2.19437	16
RASIP1	0.0552727	1.47e-14	3.19391e-13	11	2.2325	24
XIRP1	0.0552727	1.47e-14	3.19391e-13	11	2.32586	29
ZCCHC2	0.0552727	1.47e-14	3.19391e-13	11	2.28318	22
ANO4	0.0557273	1.61e-14	3.4738e-13	11	2.322	10
SPECC1L	0.0557273	1.61e-14	3.4738e-13	11	2.2524	25
ANK2	0.0558182	1.64e-14	3.53362e-13	11	2.33026	77
HNRNPLL	0.0569091	2.03e-14	4.3498e-13	11	2.23333	12
HNRPLL	0.0569091	2.03e-14	4.3498e-13	11	2.23182	11
COL8A2	0.0571909	2.14e-14	4.57919e-13	11	2.30222	18
KANSL1	0.0576364	2.33e-14	4.97889e-13	11	2.29923	26
FRMPD3	0.0581818	2.59e-14	5.52688e-13	11	2.25917	36
FHL2	0.0582727	2.63e-14	5.5892e-13	11	2.13286	7
USP49	0.0582727	2.63e-14	5.5892e-13	11	2.125	10
MPRIP	0.0583	2.64e-14	5.60279e-13	11	2.24783	69
IQCJ-SCHIP1	0.0583818	2.69e-14	5.69334e-13	11	2.45091	22
IRS4	0.0584545	2.72e-14	5.74901e-13	11	2.23765	34
CLUH	0.0593636	3.23e-14	6.77167e-13	11	2.20812	16
PRKDC	0.0601818	3.75e-14	7.77787e-13	11	2.25442	77
SPTBN2	0.061	4.35e-14	8.9625e-13	11	2.33868	53
SRSF7	0.0610909	4.42e-14	9.09466e-13	11	2.20444	9
LOC102724867	0.0622727	5.46e-14	1.10588e-12	11	2.27364	11
WDR87	0.0651818	9.02e-14	1.78277e-12	11	2.254	45
COL20A1	0.0655455	9.59e-14	1.89062e-12	11	2.27444	18
SH2D3A	0.0662364	1.08e-13	2.11841e-12	11	2.31429	14
APLP1	0.0693636	1.79e-13	3.39118e-12	11	2.2425	16
ADAM8	0.0697273	1.89e-13	3.56325e-12	11	2.2325	24
DKFZp779H1622	0.011052	2.72e-20	9.71384e-19	10	3.1272	25
UNC119B	0.0238	5.83e-17	1.60299e-15	10	2.46167	6
KRT76	0.0286302	3.7e-16	9.54809e-15	10	2.59	35
ITIL	0.03064	7.29e-16	1.82367e-14	10	2.312	5
SACS	0.0307	7.44e-16	1.85821e-14	10	2.26322	87
LINC01118	0.03086	7.83e-16	1.95247e-14	10	2.1	2
EGLN1	0.0331	1.58e-15	3.85327e-14	10	2.24526	19
ST5	0.0338	1.95e-15	4.70392e-14	10	2.28682	44
NAALAD2	0.03423	2.21e-15	5.32284e-14	10	2.34571	14
LEMD2	0.03438	2.31e-15	5.53794e-14	10	2.23	16
LRRIQ3	0.03573	3.39e-15	8.01578e-14	10	2.198	15
MTA1	0.03588	3.54e-15	8.33241e-14	10	2.29125	16
ELN	0.037047	4.87e-15	1.13087e-13	10	2.32286	14
UVRAG	0.03773	5.85e-15	1.35037e-13	10	2.216	20
SORCS1	0.03831	6.81e-15	1.56268e-13	10	2.298	10
RET	0.0389	7.93e-15	1.80634e-13	10	2.23423	26
ACSL5	0.039	8.14e-15	1.84337e-13	10	2.399	10
CPD	0.039	8.14e-15	1.84337e-13	10	2.28235	34
TSNARE1	0.039	8.14e-15	1.84337e-13	10	2.27083	24
LOC100996350	0.03993	1.03e-14	2.29241e-13	10	2.26539	13
PI4KA	0.03994	1.03e-14	2.29241e-13	10	2.26875	32
EPOR	0.040105	1.08e-14	2.39683e-13	10	2.30429	7
JMJD1C	0.04038	1.15e-14	2.54129e-13	10	2.35558	52
PLCH2	0.04037	1.15e-14	2.54129e-13	10	2.204	50
SORBS2	0.04072	1.25e-14	2.75443e-13	10	2.2545	40
APOBEC1	0.0409	1.31e-14	2.87848e-13	10	2.09	1
NUBP2	0.0409	1.31e-14	2.87848e-13	10	2.34636	22
RGS20	0.0411	1.38e-14	3.01948e-13	10	2.24833	6
COLEC12	0.0415	1.52e-14	3.29793e-13	10	2.26871	31
RIMS2	0.0416	1.55e-14	3.35833e-13	10	2.2149	49
SLC33A1	0.041688	1.59e-14	3.4402e-13	10	2.27	3
EEF1AKMT2	0.04246	1.9e-14	4.0825e-13	10	2.22286	7
TRIR	0.043847	2.63e-14	5.5892e-13	10	2.20875	8
UBR5	0.04395	2.69e-14	5.69334e-13	10	2.28838	37
PABPN1	0.0441	2.78e-14	5.86784e-13	10	2.35875	8
LENG8	0.04447	3.02e-14	6.36577e-13	10	2.305	22
FMR1	0.04458	3.1e-14	6.52554e-13	10	2.189	30
XKR7	0.0446	3.11e-14	6.53773e-13	10	2.16	6
SPTB	0.04471	3.19e-14	6.69684e-13	10	2.27603	63
ZFHX3	0.04496	3.37e-14	7.05565e-13	10	2.30796	54
LOC101930300	0.04499	3.4e-14	7.10888e-13	10	2.3084	50
KHSRP	0.045	3.41e-14	7.11065e-13	10	2.31323	31
VAPA	0.045	3.41e-14	7.11065e-13	10	2.28143	7
TACC1	0.0452	3.56e-14	7.41349e-13	10	2.1775	12
ADH1A	0.04544	3.75e-14	7.77787e-13	10	2.23625	8
V2-1	0.04557	3.86e-14	7.99535e-13	10	2.34571	14
LAMC3	0.0457	3.97e-14	8.21224e-13	10	2.21914	35
FAM120AOS	0.0461	4.34e-14	8.95377e-13	10	2.38783	23
ARHGAP22	0.04627	4.5e-14	9.24702e-13	10	2.20586	29
RBMXL3	0.04658	4.81e-14	9.87098e-13	10	2.20818	22
ELOA2	0.0467	4.93e-14	1.00906e-12	10	2.3925	28
TCEB3B	0.0467	4.93e-14	1.00906e-12	10	2.39964	28
PTPRE	0.04675	4.99e-14	1.02e-12	10	2.21368	19
SETBP1	0.0468	5.04e-14	1.02751e-12	10	2.22275	51
ANO2	0.04681	5.05e-14	1.0282e-12	10	2.32177	17
RAPGEF6	0.047	5.26e-14	1.06676e-12	10	2.30667	42
RRBP1	0.047	5.26e-14	1.06676e-12	10	2.30302	43
SIPA1L3	0.047	5.26e-14	1.06676e-12	10	2.30676	37
HMGA2/WIF1	0.0472	5.49e-14	1.11051e-12	10	2.284	5
ANKRD24	0.04735	5.66e-14	1.14341e-12	10	2.32576	33
COL15A1	0.0476	5.97e-14	1.20447e-12	10	2.41824	17
ATIC	0.04764	6.02e-14	1.21298e-12	10	2.38913	46
KCNMA1	0.04768	6.07e-14	1.22147e-12	10	2.29714	28
ZFYVE28	0.0479	6.36e-14	1.27652e-12	10	2.32182	22
MGA	0.048	6.49e-14	1.30093e-12	10	2.2291	78
MZT2B	0.0481	6.63e-14	1.32728e-12	10	2.19625	16
BAHCC1	0.0485	7.2e-14	1.43769e-12	10	2.30757	70
CEP164	0.0485	7.2e-14	1.43769e-12	10	2.27922	51
ATP6	0.04867	7.46e-14	1.48578e-12	10	2.30882	17
GRIN3B	0.0487	7.5e-14	1.49184e-12	10	2.24769	26
PRPF31	0.0489	7.82e-14	1.55152e-12	10	2.21273	11
LOC102725013	0.0493	8.48e-14	1.68032e-12	10	2.30373	51
SYTL2	0.0496	9.01e-14	1.78277e-12	10	2.2945	40
DNAH14	0.04964	9.08e-14	1.79235e-12	10	2.24817	104
FLNB	0.05	9.77e-14	1.92366e-12	10	2.26477	44
ABCA2	0.0505	1.08e-13	2.11841e-12	10	2.69143	763
TSC2	0.0505	1.08e-13	2.11841e-12	10	2.27646	48
PGS1	0.05092	1.17e-13	2.28341e-12	10	2.3705	20
ATP6V1G3	0.051	1.19e-13	2.31662e-12	10	2.17667	3
HUWE1	0.0511	1.21e-13	2.35261e-12	10	2.31148	54
LOC101928083	0.0513	1.26e-13	2.44676e-12	10	2.25861	36
MYCBP2	0.051381	1.28e-13	2.4825e-12	10	2.51315	283
RYR2	0.0514	1.29e-13	2.49877e-12	10	2.30595	210
FLG	0.0515	1.31e-13	2.53435e-12	10	2.30922	90
ASPSCR1	0.0516	1.34e-13	2.58595e-12	10	2.34533	15
CSPG5	0.0516	1.34e-13	2.58595e-12	10	2.22833	6
NEFH	0.05171	1.37e-13	2.63729e-12	10	2.25581	31
CTBP2	0.0519	1.42e-13	2.73016e-12	10	2.22333	15
PDE4D	0.05223	1.51e-13	2.89603e-12	10	2.27176	17
OPHN1	0.05225	1.52e-13	2.91162e-12	10	2.25842	19
CCDC149	0.0523	1.53e-13	2.92356e-12	10	2.54941	34
RRS1	0.0523	1.53e-13	2.92356e-12	10	2.42259	197
PACRGL	0.0524	1.56e-13	2.97722e-12	10	2.238	15
UQCRH	0.0525	1.59e-13	3.03075e-12	10	2.17	2
VWA8	0.0526	1.62e-13	3.08415e-12	10	2.26727	44
PHF12	0.0527	1.65e-13	3.13742e-12	10	2.29744	39
PLEKHG2	0.05287	1.71e-13	3.24357e-12	10	2.17783	23
HK3	0.0532	1.82e-13	3.44381e-12	10	2.2308	25
METAP2	0.0536	1.96e-13	3.69074e-12	10	2.30722	36
STRN3	0.0538	2.03e-13	3.8087e-12	10	2.162	5
TCIRG1	0.0538	2.03e-13	3.8087e-12	10	2.28406	32
URB1	0.0548	2.44e-13	4.54501e-12	10	2.38962	26
p15	0.05481	2.45e-13	4.55817e-12	10	2.242	10
LIN9	0.0553	2.67e-13	4.96154e-12	10	2.32714	28
PRICKLE4	0.0556	2.82e-13	5.23401e-12	10	2.35559	34
SHF	0.0558	2.93e-13	5.42521e-12	10	2.25062	32
INO80	0.05583	2.94e-13	5.43725e-12	10	2.226	50
ARHGEF10L	0.056	3.03e-13	5.59703e-12	10	2.21	14
HECTD4	0.0561	3.09e-13	5.69432e-12	10	2.24542	59
mifr-2	0.0574	3.88e-13	7.11639e-12	10	2.25706	17
DENND6A	0.0576	4.02e-13	7.36447e-12	10	2.19	11
ANKRD36	0.0582	4.46e-13	8.16091e-12	10	2.35727	44
FBXO3	0.05827	4.51e-13	8.233e-12	10	2.17333	3
ARID4B	0.05887	5e-13	9.0848e-12	10	2.32636	33
TAOK2	0.059	5.11e-13	9.2522e-12	10	2.22815	27
PREX2	0.05909	5.19e-13	9.38611e-12	10	2.28303	33
SMC2	0.0596	5.66e-13	1.02242e-11	10	2.22885	26
MORF4L1	0.0601	6.15e-13	1.10579e-11	10	2.31167	12
DNM2	0.0602	6.25e-13	1.12247e-11	10	2.26958	24
SLC38A2	0.0605	6.57e-13	1.17722e-11	10	2.19333	3
CTAG2	0.0609	7.02e-13	1.25496e-11	10	2.22	10
NCOA2	0.0611	7.25e-13	1.29161e-11	10	2.18048	21
NBPF11	0.0616	7.87e-13	1.39567e-11	10	2.29567	30
HRES1	0.06181	8.14e-13	1.43536e-11	10	2.28308	13
SVIL	0.0623	8.81e-13	1.54998e-11	10	2.26302	43
KIAA0100	0.0624	8.95e-13	1.57105e-11	10	2.32632	38
PKM2	0.0625	9.09e-13	1.59024e-11	10	2.18308	13
VASH2	0.0625	9.09e-13	1.59024e-11	10	2.16833	6
LONRF1	0.0627	9.39e-13	1.63903e-11	10	2.24875	24
COL6A6	0.0631	1e-12	1.74355e-11	10	2.33535	71
CA5B	0.0637	1.1e-12	1.90507e-11	10	2.18833	6
MET	0.0643	1.21e-12	2.08859e-11	10	2.20421	19
NAV3	0.0644	1.23e-12	2.11841e-11	10	2.30442	52
ALMS1	0.0649	1.33e-12	2.28304e-11	10	2.29242	62
LOC389906	0.0663	1.64e-12	2.7723e-11	10	2.27	10
RAD17	0.0665	1.69e-12	2.85061e-11	10	2.23222	27
HOXD9	0.068	2.11e-12	3.49455e-11	10	2.14	1
IK	0.0682	2.18e-12	3.59134e-11	10	2.24684	19
SBSN	0.0702	2.91e-12	4.68465e-11	10	2.31667	12
RAB18	0.0715	3.49e-12	5.54368e-11	10	2.19727	11
MYO5A	0.0237778	2.43e-15	5.8077e-14	9	2.25861	36
ZNF281	0.0242111	2.86e-15	6.8249e-14	9	2.42	14
V3-4	0.02467	3.38e-15	8.00431e-14	9	2.18692	13
ATP5C1	0.0275722	9.21e-15	2.07961e-13	9	2.215	6
CFHR3	0.02941	1.65e-14	3.55024e-13	9	2.57411	56
JCHAIN	0.032686	4.26e-14	8.80041e-13	9	2.77167	6
RREB1	0.0333	5.03e-14	1.02682e-12	9	2.27143	21
PPM1H	0.0341222	6.27e-14	1.26008e-12	9	2.25833	12
ANOS1	0.0347667	7.42e-14	1.47971e-12	9	2.29636	11
APOL1	0.0349444	7.77e-14	1.54357e-12	9	2.31406	64
C8A	0.0364867	1.15e-13	2.2472e-12	9	2.3172	25
COL10A1	0.0366	1.18e-13	2.30004e-12	9	2.29	12
ZNF503	0.0372111	1.37e-13	2.63729e-12	9	2.39222	9
CEACAM19	0.0375556	1.49e-13	2.86121e-12	9	NA	NA
CACNA1H	0.0380778	1.68e-13	3.19056e-12	9	2.2131	29
SNX30	0.0385	1.86e-13	3.51522e-12	9	2.2275	8
ATP2B1	0.0385556	1.88e-13	3.5487e-12	9	2.29435	23
HABP4	0.0387778	1.98e-13	3.72389e-12	9	2.205	10
BCL11B	0.0390889	2.13e-13	3.9915e-12	9	2.236	20
IPPK	0.0392333	2.2e-13	4.11276e-12	9	2.25833	6
PSD3	0.0392222	2.2e-13	4.11276e-12	9	2.30636	22
CMYA5	0.0392778	2.22e-13	4.14516e-12	9	2.27062	97
ABL2	0.0394444	2.31e-13	4.30803e-12	9	2.2805	20
KLHDC10	0.0404444	2.9e-13	5.37607e-12	9	2.30294	17
ARL6IP4	0.0407111	3.07e-13	5.66419e-12	9	2.3164	25
LOC105371397	0.0415556	3.7e-13	6.80231e-12	9	2.19429	7
hCG_1999854	0.0416	3.73e-13	6.84936e-12	9	2.30167	18
COL19A1	0.0424556	4.48e-13	8.18786e-12	9	2.2302	50
MIA3	0.0425556	4.58e-13	8.35097e-12	9	2.33311	45
CATSPERG	0.0427778	4.8e-13	8.73162e-12	9	2.26273	11
CBX3	0.0427778	4.8e-13	8.73162e-12	9	2.295	6
LIG1	0.043	5.03e-13	9.12863e-12	9	2.243	20
TTBK1	0.0430333	5.06e-13	9.17236e-12	9	2.285	58
SYNJ2	0.0437333	5.85e-13	1.05551e-11	9	2.31667	30
FGFR2-BICC1	0.0438556	6e-13	1.08132e-11	9	2.246	30
EFCAB4A	0.0438889	6.04e-13	1.08727e-11	9	2.25773	22
CUX1	0.0441111	6.32e-13	1.13373e-11	9	2.27778	63
PXDNL	0.0445222	6.87e-13	1.22956e-11	9	2.28333	21
DIAPH1	0.0446667	7.08e-13	1.26423e-11	9	2.2531	29
MAGIX	0.0447778	7.24e-13	1.29131e-11	9	2.192	15
ANKRD36C	0.045	7.57e-13	1.34554e-11	9	2.28356	73
MRPL15	0.0451111	7.74e-13	1.37418e-11	9	2.19	3
DIAPH2	0.0452111	7.89e-13	1.39762e-11	9	2.33044	23
HDAC5	0.0452222	7.91e-13	1.39957e-11	9	2.22	10
CHADL	0.0453333	8.09e-13	1.42816e-11	9	2.30462	26
CHTF18	0.0453333	8.09e-13	1.42816e-11	9	2.2475	24
PRR12	0.0455444	8.43e-13	1.48481e-11	9	2.29156	32
LAD1	0.0465556	1.03e-12	1.78983e-11	9	2.34273	22
TP53	0.0465556	1.03e-12	1.78983e-11	9	2.23222	27
USP5	0.0465556	1.03e-12	1.78983e-11	9	2.185	4
EMSY	0.0466667	1.05e-12	1.82254e-11	9	2.34577	26
TAF15	0.0471556	1.15e-12	1.98945e-11	9	2.2525	16
KCTD2	0.0472222	1.17e-12	2.0218e-11	9	2.355	10
DKFZp686A1668	0.0474444	1.22e-12	2.10352e-11	9	2.27732	41
NPAP1	0.0475889	1.25e-12	2.15047e-11	9	2.23273	22
ASPH	0.0479978	1.35e-12	2.31227e-11	9	2.258	40
CWF19L1	0.048	1.35e-12	2.31227e-11	9	2.232	5
TCHH	0.0481111	1.38e-12	2.35845e-11	9	2.27844	45
ARID1A	0.0482222	1.41e-12	2.40707e-11	9	2.29784	37
RNF213	0.0482556	1.42e-12	2.42148e-11	9	2.22804	56
AMBN	0.0483667	1.45e-12	2.46993e-11	9	NA	NA
CEP104	0.0485556	1.5e-12	2.54951e-11	9	2.32	17
KAT6A	0.0487778	1.56e-12	2.6457e-11	9	2.16467	30
LRP1B	0.0487778	1.56e-12	2.6457e-11	9	2.26234	47
gdf7	0.0488889	1.6e-12	2.71058e-11	9	2.40207	29
TIGD5	0.0491444	1.67e-12	2.81994e-11	9	2.23429	14
CENPF	0.0493333	1.73e-12	2.91176e-11	9	2.35423	78
EML3	0.0493444	1.73e-12	2.91176e-11	9	2.22958	24
DSCAML1	0.0493889	1.75e-12	2.94223e-11	9	2.30739	46
LAMA1	0.0494444	1.77e-12	2.96943e-11	9	2.27232	56
QSOX2	0.0494444	1.77e-12	2.96943e-11	9	2.25188	16
MYO9A	0.0495444	1.8e-12	3.01325e-11	9	2.28635	52
ETHE1	0.0496667	1.84e-12	3.07359e-11	9	2.328	5
ZNF609	0.0496556	1.84e-12	3.07359e-11	9	2.25784	37
MAP1S	0.0497778	1.88e-12	3.13704e-11	9	2.23889	36
CCT4	0.05	1.95e-12	3.24686e-11	9	2.15	13
PDE4C	0.0500222	1.96e-12	3.26002e-11	9	2.17563	16
PDAP1	0.0501111	1.99e-12	3.30638e-11	9	2.32667	6
HEATR1	0.0502778	2.05e-12	3.40243e-11	9	2.28783	23
CHD8	0.0503889	2.09e-12	3.46512e-11	9	2.31184	38
CELSR3	0.0504444	2.12e-12	3.50364e-11	9	2.27333	42
RESDA1	0.0504444	2.12e-12	3.50364e-11	9	2.23868	53
PLCE1	0.0506667	2.2e-12	3.62044e-11	9	2.37123	65
KIF3C	0.05073	2.23e-12	3.66593e-11	9	2.23417	12
SGSM2	0.0509333	2.31e-12	3.78942e-11	9	2.17308	13
AKR7A3	0.051	2.33e-12	3.81016e-11	9	2.085	4
AKR7L	0.051	2.33e-12	3.81016e-11	9	2.16286	7
TRPM6	0.051	2.33e-12	3.81016e-11	9	2.24038	26
FBXL8	0.0512889	2.46e-12	4.01008e-11	9	2.24077	13
KIAA1468	0.0514444	2.52e-12	4.09929e-11	9	2.34	15
CIC/DUX4	0.0515333	2.56e-12	4.16e-11	9	2.291	20
CKAP4	0.0516111	2.6e-12	4.22059e-11	9	2.2587	23
HMCN1	0.0517322	2.65e-12	4.29726e-11	9	2.2825	80
FAM98C	0.0518222	2.7e-12	4.37377e-11	9	2.21857	14
SH2B1	0.052	2.78e-12	4.494e-11	9	2.17823	17
TLE3	0.052	2.78e-12	4.494e-11	9	2.29	21
UNC5D	0.0521222	2.84e-12	4.58622e-11	9	2.15857	7
DNAH2	0.0523333	2.94e-12	4.72804e-11	9	2.28623	69
U2SURP	0.0524444	3e-12	4.81954e-11	9	2.23643	28
MDC1	0.0525556	3.06e-12	4.90073e-11	9	2.29696	46
CACNA1B	0.0526667	3.12e-12	4.98654e-11	9	2.24429	42
NRBP2	0.0526667	3.12e-12	4.98654e-11	9	2.25143	14
ABCB4	0.0528222	3.2e-12	5.10915e-11	9	2.28091	33
CCDC57	0.0531111	3.36e-12	5.3536e-11	9	2.33207	29
PIN4	0.0531333	3.38e-12	5.37995e-11	9	2.17545	11
MAP3K5	0.0532222	3.43e-12	5.45395e-11	9	2.24692	26
DNAH3	0.0534444	3.56e-12	5.63757e-11	9	2.36748	119
SRCAP	0.0534444	3.56e-12	5.63757e-11	9	2.304	50
VWA2	0.0534444	3.56e-12	5.63757e-11	9	2.244	20
MRPL11	0.054	3.9e-12	6.14468e-11	9	2.29692	13
SKOR1	0.054	3.9e-12	6.14468e-11	9	2.31259	27
PPP1R26	0.0543333	4.13e-12	6.46118e-11	9	2.3527	37
CCDC40	0.0544444	4.2e-12	6.56408e-11	9	2.35457	35
SPTBN4	0.0547222	4.4e-12	6.86975e-11	9	2.27682	66
SPECC1L-ADORA2A	0.0547778	4.44e-12	6.92524e-11	9	2.26167	18
ADAM19	0.0552222	4.78e-12	7.41831e-11	9	2.15133	15
CACNA2D3	0.0553333	4.86e-12	7.53494e-11	9	2.29684	19
WDR33	0.0554111	4.92e-12	7.62036e-11	9	2.24136	22
ASPG	0.0554444	4.95e-12	7.65919e-11	9	2.373	20
LAYN	0.0556667	5.13e-12	7.89837e-11	9	2.16524	42
MYOCD	0.0556667	5.13e-12	7.89837e-11	9	2.1775	16
TRIM65	0.0557778	5.23e-12	8.0364e-11	9	2.35333	6
KIF16B	0.0558333	5.27e-12	8.08987e-11	9	2.2721	38
CTNNA2	0.0558889	5.32e-12	8.15051e-11	9	2.15578	116
AACS	0.056	5.42e-12	8.29554e-11	9	2.27222	18
OTUD7A	0.0561111	5.51e-12	8.42499e-11	9	2.34938	32
BRCA2	0.0562222	5.61e-12	8.55263e-11	9	2.27575	73
CLIP3	0.0562222	5.61e-12	8.55263e-11	9	2.30187	16
DLG5	0.0563333	5.71e-12	8.67954e-11	9	2.27969	65
GIGYF2	0.0573333	6.69e-12	1.01295e-10	9	2.27062	16
CCDC88B	0.0574444	6.81e-12	1.02812e-10	9	2.29568	37
TRIM28	0.0574444	6.81e-12	1.02812e-10	9	2.203	10
SMG6	0.0575	6.87e-12	1.03516e-10	9	2.26786	42
MGAT4B	0.0575556	6.93e-12	1.04218e-10	9	2.39368	19
RAB11FIP4	0.0581111	7.56e-12	1.13145e-10	9	2.20833	18
KNOP1	0.0582222	7.69e-12	1.14649e-10	9	2.2855	20
TMED10	0.0586667	8.23e-12	1.22347e-10	9	2.36857	14
SHROOM1	0.0588556	8.47e-12	1.25675e-10	9	2.27714	14
SPAST	0.0588889	8.52e-12	1.26296e-10	9	2.20357	14
PCK2	0.059	8.66e-12	1.28127e-10	9	2.26846	13
MORC2	0.0592222	8.96e-12	1.32439e-10	9	2.14182	55
ANO9	0.0596667	9.58e-12	1.40933e-10	9	2.21429	28
GIGYF1	0.0597	9.63e-12	1.41535e-10	9	2.27333	12
MTUS2	0.0598889	9.91e-12	1.45375e-10	9	2.25954	43
ZNF764	0.0598889	9.91e-12	1.45375e-10	9	2.12333	9
DGKK	0.0603333	1.06e-11	1.54766e-10	9	2.24211	19
NSD1	0.0603333	1.06e-11	1.54766e-10	9	2.33172	58
DDO	0.0613333	1.23e-11	1.78413e-10	9	2.128	5
TCEA3	0.0614333	1.25e-11	1.80976e-10	9	2.40429	7
MLLT1	0.0615556	1.27e-11	1.83701e-10	9	2.27833	12
NBPF12	0.062	1.35e-11	1.94909e-10	9	2.30857	35
MICAL3	0.0621111	1.38e-11	1.99056e-10	9	2.26046	43
TRIT1	0.0626667	1.49e-11	2.13732e-10	9	2.20217	23
KIFC3	0.0634444	1.67e-11	2.38232e-10	9	2.28518	27
HNRNPUL1	0.0637778	1.75e-11	2.49415e-10	9	2.26357	14
MLL3	0.0638889	1.77e-11	2.51804e-10	9	2.46758	281
PRKCH	0.0653333	2.17e-11	3.01529e-10	9	2.205	8
HSPA4	0.0655556	2.24e-11	3.107e-10	9	2.51207	29
SDK1	0.0663333	2.49e-11	3.42623e-10	9	2.366	30
RSBN1L	0.069	3.55e-11	4.80394e-10	9	2.36684	19
ATP2B3	0.0694444	3.76e-11	5.07045e-10	9	2.2272	25
OGFOD1	0.0694444	3.76e-11	5.07045e-10	9	2.4225	4
PLGL	0.0698889	3.98e-11	5.32514e-10	9	2.19	2
PLGLB1	0.0698889	3.98e-11	5.32514e-10	9	2.19	1
C2orf3	0.0702222	4.15e-11	5.52444e-10	9	2.38373	67
RAB35	0.0744444	7.02e-11	9.05778e-10	9	2.23444	9
ARHGEF6	0.0766667	9.15e-11	1.15912e-09	9	2.35091	11
CD5L	0.0208876	3.62e-14	7.52834e-13	8	2.25167	6
PTPNS1	0.0240125	1.11e-13	2.17177e-12	8	2.31143	7
SIRPA	0.0240125	1.11e-13	2.17177e-12	8	2.30125	8
SOD3	0.0275772	3.35e-13	6.16614e-12	8	2.61944	18
LONRF3	0.0304125	7.32e-13	1.30259e-11	8	2.38524	21
PRDM8	0.0311375	8.84e-13	1.5535e-11	8	2.43682	22
FAM98B	0.03125	9.09e-13	1.59024e-11	8	2.26619	21
FOXB2	0.031375	9.39e-13	1.63903e-11	8	2.395	2
F9	0.031929	1.08e-12	1.87252e-11	8	2.3904	25
ZNF48	0.032875	1.36e-12	2.32683e-11	8	2.282	10
ITSN1	0.03325	1.49e-12	2.53528e-11	8	2.33564	55
TIMM23B	0.034	1.79e-12	2.99975e-11	8	2.1525	12
EML2	0.0343625	1.94e-12	3.23368e-11	8	2.275	22
ASIC4	0.0348125	2.16e-12	3.56595e-11	8	2.175	14
BF	0.0348375	2.17e-12	3.57866e-11	8	2.31188	16
TOPBP1	0.0349875	2.25e-12	3.6949e-11	8	2.308	30
NFATC4	0.0353125	2.42e-12	3.95318e-11	8	2.2765	20
PSD	0.0353875	2.46e-12	4.01008e-11	8	2.26391	23
PLEKHA4	0.035475	2.51e-12	4.0873e-11	8	2.33	17
C19orf43	0.0360588	2.86e-12	4.61372e-11	8	2.198	5
WAPL	0.0361	2.88e-12	4.64116e-11	8	2.20087	80
EPB41L4A	0.036375	3.06e-12	4.90073e-11	8	2.34704	27
SNW1	0.036375	3.06e-12	4.90073e-11	8	2.26412	17
MPZL1	0.0365875	3.21e-12	5.11985e-11	8	2.252	10
CENPK	0.037125	3.61e-12	5.70512e-11	8	2.79707	58
45352	0.037125	3.61e-12	5.70512e-11	8	2.32167	6
UHRF1BP1	0.037375	3.81e-12	6.01508e-11	8	2.27571	21
DKFZp686J22257	0.0375	3.91e-12	6.14796e-11	8	2.33546	11
TRIP6	0.0375	3.91e-12	6.14796e-11	8	2.31235	17
SON	0.0375812	3.98e-12	6.2517e-11	8	2.35536	28
GTF3C5	0.03775	4.12e-12	6.45204e-11	8	2.25696	23
MYO18A	0.03775	4.12e-12	6.45204e-11	8	2.30936	47
TAL1	0.03775	4.12e-12	6.45204e-11	8	2.222	10
MTMR1	0.038125	4.46e-12	6.94946e-11	8	2.22688	16
KIAA1755	0.0381875	4.52e-12	7.03589e-11	8	2.25793	29
LOC101929070	0.03825	4.58e-12	7.11503e-11	8	2.35962	106
SRRM3	0.03825	4.58e-12	7.11503e-11	8	2.302	25
PPFIA3	0.03875	5.08e-12	7.83692e-11	8	2.28273	22
RARG	0.03875	5.08e-12	7.83692e-11	8	2.23357	14
vitamin	0.03875	5.08e-12	7.83692e-11	8	2.1575	20
STAT4	0.038875	5.22e-12	8.02898e-11	8	2.225	16
LOC101930553	0.0389375	5.28e-12	8.09722e-11	8	2.342	5
FAM117A	0.039175	5.55e-12	8.4778e-11	8	2.24643	14
SBF1	0.03925	5.63e-12	8.57471e-11	8	2.30931	29
LAGE3	0.0393	5.69e-12	8.65761e-11	8	2.154	5
CNTN3	0.039325	5.72e-12	8.68624e-11	8	2.33111	27
GTF2I	0.0394375	5.85e-12	8.87498e-11	8	2.2815	20
AMPD3	0.0395	5.93e-12	8.98757e-11	8	2.291	10
CHFR	0.0401125	6.7e-12	1.01348e-10	8	2.31353	17
TRPM7	0.0402275	6.86e-12	1.03466e-10	8	2.31464	28
ARVCF	0.04025	6.89e-12	1.03717e-10	8	2.28172	29
DNMT1	0.040375	7.06e-12	1.06071e-10	8	2.31902	41
LOC101929573	0.0405	7.24e-12	1.08565e-10	8	2.30565	23
CSF2RB	0.0406512	7.46e-12	1.11756e-10	8	2.19059	17
EIF3A	0.04075	7.6e-12	1.13416e-10	8	2.28139	43
NKTR	0.04075	7.6e-12	1.13416e-10	8	2.27133	30
SKOR2	0.04075	7.6e-12	1.13416e-10	8	2.22357	14
LRFN2	0.041125	8.18e-12	1.21837e-10	8	2.376	15
AMOTL2	0.041225	8.34e-12	1.23864e-10	8	2.234	20
DKFZp762H2012	0.041375	8.59e-12	1.27212e-10	8	2.439	10
EVPL	0.04175	9.23e-12	1.36042e-10	8	2.32561	57
PYCR1	0.0418	9.32e-12	1.37238e-10	8	2.18667	6
KIF14	0.04225	1.02e-11	1.49347e-10	8	2.25708	24
PLA2G3	0.04225	1.02e-11	1.49347e-10	8	2.42636	11
CEP350	0.0423625	1.04e-11	1.52132e-10	8	2.30736	72
ACACB	0.042725	1.11e-11	1.61762e-10	8	2.24833	48
HLA-DQB1	0.0427125	1.11e-11	1.61762e-10	8	2.26846	78
MTOR	0.043125	1.2e-11	1.74387e-10	8	2.30051	39
DISC1	0.043275	1.23e-11	1.78413e-10	8	2.215	36
PRPS2	0.043375	1.25e-11	1.80976e-10	8	2.35333	3
MUC5B	0.043625	1.31e-11	1.8931e-10	8	2.29489	47
AAK1	0.044	1.4e-11	2.01566e-10	8	2.31467	15
USP19	0.044	1.4e-11	2.01566e-10	8	2.23561	57
TEP1	0.044025	1.41e-11	2.02818e-10	8	2.25517	29
BIRC6	0.04425	1.47e-11	2.11058e-10	8	2.24644	45
ENTHD2	0.04425	1.47e-11	2.11058e-10	8	2.276	25
KLHL14	0.0445375	1.55e-11	2.21724e-10	8	2.494	5
MAP3K21	0.0445375	1.55e-11	2.21724e-10	8	2.344	10
TNXB	0.0445375	1.55e-11	2.21724e-10	8	2.2825	76
PIK4CA	0.044675	1.59e-11	2.27237e-10	8	2.26303	33
ATRX	0.044875	1.64e-11	2.34167e-10	8	2.26941	85
MYO15B	0.04525	1.76e-11	2.5061e-10	8	2.21318	44
PAG1	0.0454125	1.81e-11	2.57023e-10	8	2.39615	39
GLDN	0.0455	1.84e-11	2.60807e-10	8	2.351	10
ZNF775	0.0455	1.84e-11	2.60807e-10	8	2.272	15
NRXN1	0.045625	1.88e-11	2.65991e-10	8	2.26129	31
TSTA3	0.045625	1.88e-11	2.65991e-10	8	2.26143	21
NEU4	0.0457	1.9e-11	2.68576e-10	8	2.18583	12
CNTROB	0.04575	1.92e-11	2.70174e-10	8	2.27357	14
JPT2	0.04575	1.92e-11	2.70174e-10	8	2.30154	13
NRXN2	0.04575	1.92e-11	2.70174e-10	8	2.23306	36
SHH	0.04575	1.92e-11	2.70174e-10	8	2.35857	14
SLC18A3	0.04575	1.92e-11	2.70174e-10	8	2.35	2
OTOL1	0.045875	1.96e-11	2.75304e-10	8	2.334	5
V_gamma_1	0.045875	1.96e-11	2.75304e-10	8	2.18454	11
ANKMY1	0.046	2e-11	2.7991e-10	8	2.32222	18
PRR18	0.046	2e-11	2.7991e-10	8	2.07167	6
SYT7	0.046	2e-11	2.7991e-10	8	2.265	16
MYH9	0.046125	2.05e-11	2.86649e-10	8	2.29692	39
BUB1B-PAK6	0.0462125	2.08e-11	2.90322e-10	8	2.248	10
HOPA	0.04625	2.09e-11	2.91456e-10	8	2.46333	3
TRIO	0.0463	2.11e-11	2.93981e-10	8	2.28091	33
CNNM4	0.046375	2.14e-11	2.97627e-10	8	2.39	21
HSPA12B	0.0465	2.19e-11	3.04036e-10	8	2.3564	25
DACT1	0.0468	2.3e-11	3.18738e-10	8	2.245	28
IP6K2	0.046875	2.33e-11	3.2232e-10	8	2.27512	43
LOC102723995	0.046875	2.33e-11	3.2232e-10	8	2.26733	15
TRPC4AP	0.047125	2.43e-11	3.35556e-10	8	2.34071	14
GSC2	0.0471375	2.44e-11	3.36339e-10	8	2.182	5
TRPV1	0.04715	2.44e-11	3.36339e-10	8	2.234	20
MAPT	0.04725	2.48e-11	3.4155e-10	8	2.21385	26
SCAF4	0.047375	2.54e-11	3.48885e-10	8	2.31546	11
SFRS15	0.047375	2.54e-11	3.48885e-10	8	2.344	10
THOC2	0.047425	2.56e-11	3.51322e-10	8	2.26261	46
MUC4	0.0475125	2.6e-11	3.56496e-10	8	2.45091	11
CTNNA1	0.0477	2.68e-11	3.67141e-10	8	2.14391	115
HINT2	0.04775	2.7e-11	3.69555e-10	8	2.26857	7
DKFZp686M21196	0.048	2.82e-11	3.8564e-10	8	2.37706	17
ABCA1	0.04815	2.89e-11	3.94865e-10	8	2.32263	38
NLRC3	0.048375	3e-11	4.08457e-10	8	2.306	25
MAP7D3	0.0484125	3.02e-11	4.1082e-10	8	2.25194	31
RUVBL	0.048625	3.13e-11	4.25412e-10	8	2.25046	22
AUTS2	0.048875	3.26e-11	4.42307e-10	8	2.28061	33
TRMU	0.048875	3.26e-11	4.42307e-10	8	2.2925	16
FCN3	0.0493755	3.53e-11	4.78104e-10	8	2.39	19
PKP2	0.049625	3.68e-11	4.97553e-10	8	2.26583	12
DNM1L	0.04975	3.75e-11	5.06576e-10	8	2.37754	65
LOC102724594	0.05	3.91e-11	5.24994e-10	8	2.175	2
U2AF1	0.05	3.91e-11	5.24994e-10	8	2.14667	3
U2AF1L5	0.05	3.91e-11	5.24994e-10	8	2.14667	3
CCDC88C	0.050125	3.99e-11	5.32514e-10	8	2.25921	38
CCT7	0.0501125	3.98e-11	5.32514e-10	8	2.2555	20
LOC101928841	0.050125	3.99e-11	5.32514e-10	8	2.28489	47
SUPT5H	0.050125	3.99e-11	5.32514e-10	8	2.27308	26
ASPHD1	0.05025	4.07e-11	5.42259e-10	8	2.31286	7
INPP5J	0.05025	4.07e-11	5.42259e-10	8	2.34533	15
NUDT16L1	0.0505	4.23e-11	5.62612e-10	8	2.20333	6
PDHX	0.050575	4.28e-11	5.68775e-10	8	2.29667	18
VWF	0.050625	4.31e-11	5.72272e-10	8	2.31526	57
ARHGAP44	0.0506875	4.36e-11	5.78417e-10	8	2.28385	13
PITPNM2	0.050775	4.42e-11	5.85876e-10	8	2.22367	30
SMCHD1	0.050875	4.49e-11	5.94647e-10	8	2.31818	33
SPIRE2	0.050975	4.56e-11	6.03404e-10	8	2.27467	15
KRT31	0.051125	4.67e-11	6.16909e-10	8	2.35667	9
KRT35	0.051125	4.67e-11	6.16909e-10	8	2.321	20
KDM4A	0.051375	4.85e-11	6.39599e-10	8	2.21687	16
PHLDB1	0.051375	4.85e-11	6.39599e-10	8	2.19196	46
HAGHL	0.051575	5.01e-11	6.60139e-10	8	2.35515	33
GREB1	0.0516125	5.04e-11	6.63529e-10	8	2.23143	21
GIPC3	0.051625	5.05e-11	6.6372e-10	8	2.25059	17
SCARF2	0.051625	5.05e-11	6.6372e-10	8	2.51833	6
ABCB5	0.051675	5.08e-11	6.67099e-10	8	2.28933	30
ZMYM3	0.0517875	5.17e-11	6.77772e-10	8	2.22346	26
KATNA1	0.0518125	5.19e-11	6.7982e-10	8	2.2936	25
ANKRD17	0.051875	5.24e-11	6.85791e-10	8	2.28936	47
SCLY	0.052125	5.45e-11	7.12075e-10	8	2.24077	13
CD59	0.05225	5.56e-11	7.25228e-10	8	2.24	1
MUC3A	0.05225	5.56e-11	7.25228e-10	8	2.19111	9
RP1L1	0.052285	5.58e-11	7.27226e-10	8	2.25894	47
DVL2	0.052575	5.84e-11	7.59836e-10	8	2.16375	8
TNS1	0.05275	5.99e-11	7.77399e-10	8	2.27342	38
SPEG	0.052875	6.11e-11	7.92311e-10	8	2.25355	93
VPS13B	0.053075	6.3e-11	8.16268e-10	8	2.27857	56
ARNTL2	0.05325	6.46e-11	8.34909e-10	8	2.20111	9
YIPF3	0.05325	6.46e-11	8.34909e-10	8	2.1325	4
MYO15A	0.0537	6.92e-11	8.93618e-10	8	2.34606	71
BCL9L	0.0538125	7.03e-11	9.06316e-10	8	2.21333	18
ABCC10	0.05425	7.5e-11	9.62913e-10	8	2.19571	21
JCAD	0.05425	7.5e-11	9.62913e-10	8	2.25344	32
RGS14	0.054375	7.64e-11	9.80078e-10	8	2.305	6
CAMTA1	0.0545	7.78e-11	9.97214e-10	8	2.13596	47
KIF21A	0.054625	7.93e-11	1.01477e-09	8	2.31667	33
AFF4	0.054875	8.22e-11	1.05101e-09	8	2.2812	25
BTRC	0.055	8.37e-11	1.06755e-09	8	2.30182	22
FASN	0.055	8.37e-11	1.06755e-09	8	2.23069	29
PKD1	0.055	8.37e-11	1.06755e-09	8	2.24946	56
SHISA8	0.055125	8.53e-11	1.08618e-09	8	2.43333	24
LOC100128374	0.0551875	8.6e-11	1.09419e-09	8	2.505	4
DSCAM	0.055375	8.84e-11	1.12289e-09	8	2.24111	18
PRG4	0.055375	8.84e-11	1.12289e-09	8	2.33188	48
RLTPR	0.0555	9e-11	1.14135e-09	8	2.31704	27
CUL3	0.055625	9.17e-11	1.15912e-09	8	2.42833	30
HMX1	0.055625	9.17e-11	1.15912e-09	8	2.34545	11
SLC25A29	0.055625	9.17e-11	1.15912e-09	8	2.2	18
ERICH3	0.055875	9.5e-11	1.19791e-09	8	2.20189	37
ANKRD12	0.056125	9.85e-11	1.24104e-09	8	2.36317	41
ADGRL1	0.05625	1e-10	1.25485e-09	8	2.31263	19
LPHN1	0.05625	1e-10	1.25485e-09	8	2.28	39
RALGAPA1	0.056225	9.99e-11	1.25485e-09	8	2.31064	47
SH3PXD2A	0.0565	1.04e-10	1.30294e-09	8	2.29415	41
TMEM132D	0.056625	1.06e-10	1.32692e-09	8	2.16778	9
DNAH11	0.05675	1.08e-10	1.3487e-09	8	2.23	79
ZNF552	0.0567875	1.08e-10	1.3487e-09	8	2.307	10
ZFP28	0.056875	1.09e-10	1.359e-09	8	2.22318	22
RRAD	0.057	1.11e-10	1.38283e-09	8	2.365	2
C6orf10	0.057125	1.13e-10	1.40661e-09	8	2.24174	23
IFI27	0.0574	1.18e-10	1.46768e-09	8	2.4	3
SHE	0.057875	1.26e-10	1.56343e-09	8	2.2225	24
FAAP20	0.058	1.28e-10	1.58445e-09	8	2.22944	18
KRT36	0.05875	1.42e-10	1.74938e-09	8	2.35364	11
DCBLD1	0.0591	1.49e-10	1.83271e-09	8	2.19611	18
SAFB2	0.059625	1.6e-10	1.95717e-09	8	2.36	17
WBP11	0.0597125	1.62e-10	1.98007e-09	8	2.29955	22
RNF41	0.06	1.68e-10	2.04216e-09	8	2.16833	6
TMEM199	0.06	1.68e-10	2.04216e-09	8	2.1125	4
MDN1	0.06025	1.74e-10	2.11179e-09	8	2.28667	150
SMTN	0.06025	1.74e-10	2.11179e-09	8	2.26739	46
PKP4	0.06075	1.86e-10	2.24865e-09	8	2.345	18
MUC12	0.060875	1.89e-10	2.28136e-09	8	2.346	15
DNHD1	0.061375	2.01e-10	2.42057e-09	8	2.24289	38
ERVK-9	0.061375	2.01e-10	2.42057e-09	8	2.21526	19
ICE1	0.0615	2.05e-10	2.46301e-09	8	2.22613	31
RRAS2	0.061625	2.08e-10	2.49135e-09	8	2.17667	3
SCRT2	0.061625	2.08e-10	2.49135e-09	8	2.3825	32
PURG	0.06175	2.11e-10	2.52145e-09	8	2.24146	55
TMTC1	0.062375	2.29e-10	2.72816e-09	8	2.1775	36
NBPF21	0.0625	2.33e-10	2.77156e-09	8	2.30024	41
NBPF8	0.0625	2.33e-10	2.77156e-09	8	2.3261	41
KDM5D	0.06275	2.4e-10	2.84611e-09	8	2.28083	24
ARHGEF1	0.063	2.48e-10	2.93426e-09	8	2.20692	26
NOTUM	0.063	2.48e-10	2.93426e-09	8	2.21714	7
PDE2A	0.063625	2.69e-10	3.17788e-09	8	2.26546	22
SMAD7	0.063875	2.77e-10	3.26742e-09	8	2.29	18
ST6GALNAC6	0.064	2.81e-10	3.30958e-09	8	2.22294	17
HSPG2	0.065125	3.24e-10	3.79302e-09	8	2.21944	54
ATP11A	0.0655	3.39e-10	3.95967e-09	8	2.29594	32
LSM11	0.06575	3.49e-10	4.07341e-09	8	2.30048	21
RBM5	0.065875	3.55e-10	4.13413e-09	8	2.22824	17
GFM1	0.066375	3.77e-10	4.37393e-09	8	2.28437	16
LAMB2	0.067125	4.12e-10	4.74457e-09	8	2.25809	21
LOC102724128	0.06725	4.18e-10	4.8101e-09	8	2.28688	16
SIPA1L1	0.0675	4.31e-10	4.9487e-09	8	2.2232	25
TCP11	0.069	5.14e-10	5.83698e-09	8	2.16308	13
TDRD3	0.069	5.14e-10	5.83698e-09	8	2.39724	29
RNF169	0.069125	5.21e-10	5.91215e-09	8	2.17625	16
YIF1B	0.0695	5.44e-10	6.16414e-09	8	2.26667	6
BAZ2B	0.07125	6.64e-10	7.36335e-09	8	2.21585	106
GCFC2	0.071375	6.74e-10	7.45769e-09	8	2.36959	74
FMN2	0.0716087	6.91e-10	7.62427e-09	8	2.32382	34
hCG_1980063	0.076125	1.12776e-09	1.19263e-08	8	NA	NA
ARHGEF7	0.078625	1.46045e-09	1.51053e-08	8	2.30823	17
SERPINF1	0.00138211	9.63e-21	3.56195e-19	7	2.8871	31
SAA1	0.00845157	3.08e-15	7.32738e-14	7	2.92476	21
SELENOP	0.0200543	1.3e-12	2.23402e-11	7	2.73357	14
XYLT1	0.0207143	1.64e-12	2.7723e-11	7	2.3025	16
YTHDF1	0.0255429	7.09e-12	1.06419e-10	7	2.16667	6
COL9A2	0.0260857	8.22e-12	1.22316e-10	7	2.349	30
VL3L	0.0264714	9.11e-12	1.34528e-10	7	NA	NA
TRDN	0.0274571	1.18e-11	1.71641e-10	7	2.15639	119
DNAAF2	0.0291571	1.79e-11	2.54416e-10	7	2.27467	15
USP54	0.0297429	2.06e-11	2.87789e-10	7	2.21148	27
ACTG1	0.0298609	2.12e-11	2.95109e-10	7	2.35286	14
SLC35A2	0.0325286	3.85e-11	5.18282e-10	7	2.38667	12
GPR107	0.0326429	3.95e-11	5.29907e-10	7	2.22143	7
SH3BP1	0.0338571	5.1e-11	6.6916e-10	7	2.25381	21
NRAP	0.0341429	5.41e-11	7.07444e-10	7	2.30388	49
SGO1	0.0345	5.82e-11	7.57868e-10	7	2.39647	17
NECTIN2	0.0345714	5.9e-11	7.67e-10	7	2.33	10
factor	0.0346331	5.98e-11	7.7675e-10	7	2.41471	17
STON1	0.035	6.43e-11	8.32417e-10	7	2.30812	16
ARAP3	0.0355571	7.19e-11	9.26175e-10	7	2.38879	33
RACK1	0.0357714	7.49e-11	9.62913e-10	7	2.25312	16
PALM	0.0360571	7.92e-11	1.01432e-09	7	2.36727	11
MGSA	0.0364286	8.51e-11	1.08452e-09	7	2.2125	4
HIRA	0.0366714	8.92e-11	1.13213e-09	7	2.27909	11
RNF224	0.0368571	9.24e-11	1.16702e-09	7	2.2	1
NKRF	0.037	9.49e-11	1.19762e-09	7	2.27194	31
POTEKP	0.0372894	1e-10	1.25485e-09	7	2.232	5
RAI14	0.0372857	1e-10	1.25485e-09	7	2.2959	39
C9orf50	0.0374286	1.03e-10	1.29145e-09	7	2.26546	11
AK9	0.0377143	1.09e-10	1.359e-09	7	2.22591	22
FLJ00169	0.0383429	1.22e-10	1.51622e-09	7	2.32133	15
DNAH10	0.0385714	1.27e-10	1.57332e-09	7	2.2856	75
ENOSF1	0.0388571	1.34e-10	1.6574e-09	7	2.25571	7
CHUK	0.039	1.37e-10	1.69315e-09	7	2.21769	13
KLHL26	0.0391429	1.41e-10	1.73844e-09	7	2.1935	20
MAP3K1	0.0391429	1.41e-10	1.73844e-09	7	2.23697	33
NFX1	0.0391429	1.41e-10	1.73844e-09	7	2.31227	22
TRIM67	0.03951	1.5e-10	1.84355e-09	7	2.325	18
LOC102724995	0.0395714	1.52e-10	1.86371e-09	7	2.24313	16
MCM10	0.0395714	1.52e-10	1.86371e-09	7	2.279	20
TLNRD1	0.0395714	1.52e-10	1.86371e-09	7	2.17	10
SEMA4B	0.0397857	1.58e-10	1.93575e-09	7	2.15	14
BANK1	0.0398571	1.6e-10	1.95717e-09	7	2.19	15
ABCA4	0.04	1.64e-10	1.9998e-09	7	2.24781	32
AFF1	0.04	1.64e-10	1.9998e-09	7	2.222	25
COQ9	0.04	1.64e-10	1.9998e-09	7	2.23667	6
KRT8	0.04013	1.68e-10	2.04216e-09	7	2.3632	25
ANXA6	0.0403771	1.75e-10	2.12227e-09	7	2.246	25
PHLPP1	0.0405143	1.79e-10	2.16908e-09	7	2.26182	33
FGFR2	0.0405714	1.81e-10	2.1899e-09	7	2.16769	13
IFNL4	0.0405714	1.81e-10	2.1899e-09	7	2.33125	8
HK1	0.0408286	1.89e-10	2.28136e-09	7	2.28111	18
SLC35E1	0.041	1.95e-10	2.35196e-09	7	2.18625	8
GOLGB1	0.0412857	2.04e-10	2.45289e-09	7	2.28914	81
PARP1	0.0412857	2.04e-10	2.45289e-09	7	2.28348	23
FAM86B1	0.0413429	2.06e-10	2.47311e-09	7	2.27105	19
ZRANB2	0.0414	2.08e-10	2.49135e-09	7	2.35	3
IRS2	0.0414286	2.09e-10	2.5014e-09	7	2.33947	38
PDZRN3	0.0414429	2.1e-10	2.51143e-09	7	2.27189	37
DOCK2	0.0415714	2.15e-10	2.56728e-09	7	2.33387	31
DUX4	0.0416286	2.17e-10	2.58917e-09	7	2.23786	14
GLB1L3	0.0418286	2.24e-10	2.67064e-09	7	2.17789	38
DNAH12	0.0421429	2.36e-10	2.80295e-09	7	2.28453	75
NUP210	0.0421429	2.36e-10	2.80295e-09	7	2.23435	23
PRDM2	0.0422857	2.42e-10	2.86764e-09	7	2.30279	43
TEX13C	0.0426143	2.55e-10	3.01478e-09	7	2.31931	29
SCARA3	0.043	2.72e-10	3.21088e-09	7	2.32368	19
C1orf51	0.0431286	2.78e-10	3.27673e-09	7	2.37111	9
ACTN1	0.0432857	2.85e-10	3.35161e-09	7	2.21538	13
MYH14	0.0432857	2.85e-10	3.35161e-09	7	2.30932	59
CHD4	0.0437143	3.05e-10	3.5841e-09	7	2.24851	47
PPFIA2	0.0437286	3.06e-10	3.59313e-09	7	2.2132	25
SOX2	0.0439857	3.19e-10	3.74295e-09	7	2.31056	18
NOS3	0.0441429	3.27e-10	3.82238e-09	7	2.33318	22
TOE1	0.0445857	3.5e-10	4.08202e-09	7	2.332	5
LAMB3	0.0446	3.51e-10	4.09061e-09	7	2.20786	14
WDYHV1	0.0447143	3.57e-10	4.1543e-09	7	2.395	4
CLIP2	0.0449286	3.7e-10	4.30236e-09	7	2.25625	24
FCGBP	0.045	3.74e-10	4.34562e-09	7	2.22346	26
ANKRD36B	0.0450571	3.77e-10	4.37393e-09	7	2.34545	44
IRS-1	0.0452571	3.89e-10	4.50979e-09	7	2.13	4
NPAS1	0.0452857	3.91e-10	4.52959e-09	7	2.305	14
CTNND2	0.0454286	3.99e-10	4.61539e-09	7	2.26546	11
FOXD1	0.0455714	4.08e-10	4.70548e-09	7	2.39091	11
SETD2	0.0455714	4.08e-10	4.70548e-09	7	2.2905	80
SPIRE1	0.0455714	4.08e-10	4.70548e-09	7	2.19474	19
C1QL2	0.0458571	4.26e-10	4.89853e-09	7	2.242	5
NRG2	0.0459286	4.31e-10	4.9487e-09	7	2.25	23
EPB41L1	0.046	4.36e-10	4.99503e-09	7	2.35311	45
SHKBP1	0.046	4.36e-10	4.99503e-09	7	2.2825	16
ZC3HAV1	0.0460971	4.42e-10	5.06004e-09	7	2.34455	22
RAI1	0.0464286	4.65e-10	5.31551e-09	7	2.27983	59
DPCR1	0.0464429	4.66e-10	5.32302e-09	7	2.29261	23
DNAJC13	0.0465714	4.75e-10	5.41786e-09	7	2.2225	36
PCDH8	0.0465714	4.75e-10	5.41786e-09	7	2.36136	22
PAK6	0.0466714	4.82e-10	5.49367e-09	7	2.23167	12
ALS2	0.0467	4.84e-10	5.51242e-09	7	2.30667	30
HAUS2	0.0468571	4.96e-10	5.64495e-09	7	2.105	2
CELSR2	0.047	5.07e-10	5.76592e-09	7	2.32083	24
ACO2	0.0473	5.3e-10	6.00989e-09	7	2.31826	23
FBXO38	0.0475714	5.51e-10	6.22077e-09	7	2.27963	27
FKBPL	0.0475714	5.51e-10	6.22077e-09	7	2.222	5
PANK2	0.0475714	5.51e-10	6.22077e-09	7	2.24958	24
SRSF6	0.0475714	5.51e-10	6.22077e-09	7	2.26214	14
EML5	0.0477143	5.63e-10	6.34703e-09	7	2.26071	42
SMG1	0.0477143	5.63e-10	6.34703e-09	7	2.29267	86
MRGBP	0.0478286	5.73e-10	6.45508e-09	7	2.3725	4
CEP290	0.0478571	5.75e-10	6.46355e-09	7	2.27547	64
DDR1	0.0478571	5.75e-10	6.46355e-09	7	2.29	17
PIKFYVE	0.048	5.87e-10	6.59367e-09	7	2.28605	43
KIF27	0.0480143	5.88e-10	6.60013e-09	7	2.24106	47
ZNF592	0.0482143	6.06e-10	6.78746e-09	7	2.28156	32
ANKDD1B	0.0482857	6.12e-10	6.84973e-09	7	2.16	9
FER1L6	0.0484286	6.25e-10	6.98014e-09	7	2.20897	29
GRIP1	0.0485714	6.38e-10	7.10999e-09	7	2.21762	21
NUMA1	0.0485714	6.38e-10	7.10999e-09	7	2.33885	165
BRD8	0.0487143	6.51e-10	7.24447e-09	7	2.2695	20
CORTBP1	0.0487143	6.51e-10	7.24447e-09	7	2.54383	60
ALS2CR11	0.0488571	6.65e-10	7.36335e-09	7	2.35308	26
AUH	0.0488571	6.65e-10	7.36335e-09	7	2.30211	19
PCSK4	0.0488571	6.65e-10	7.36335e-09	7	2.22304	23
PHLDB3	0.0488571	6.65e-10	7.36335e-09	7	2.28577	26
PTPRN2	0.0488571	6.65e-10	7.36335e-09	7	2.25	22
RB1CC1	0.0488571	6.65e-10	7.36335e-09	7	2.25862	29
A4GALT	0.0491429	6.92e-10	7.62427e-09	7	2.22947	19
DOK3	0.0491429	6.92e-10	7.62427e-09	7	2.29571	21
SF1	0.0491429	6.92e-10	7.62427e-09	7	2.23267	15
DUT	0.0493286	7.11e-10	7.82251e-09	7	2.11313	16
R3HDM2	0.0495714	7.36e-10	8.07469e-09	7	2.35278	18
REV3L	0.0495714	7.36e-10	8.07469e-09	7	2.275	54
SEC16A	0.0495714	7.36e-10	8.07469e-09	7	2.30913	23
HEATR5A	0.0497143	7.51e-10	8.22184e-09	7	2.40771	35
RFX5	0.0497143	7.51e-10	8.22184e-09	7	2.29774	31
STRIP2	0.0497143	7.51e-10	8.22184e-09	7	2.287	10
KYAT3	0.0498571	7.66e-10	8.36248e-09	7	2.17111	9
POLQ	0.0498571	7.66e-10	8.36248e-09	7	2.20536	56
PSMC1	0.0498571	7.66e-10	8.36248e-09	7	2.92	16
FLOT2	0.05	7.81e-10	8.52025e-09	7	2.21364	22
RALGDS	0.0504286	8.29e-10	9.03755e-09	7	2.31111	9
PXN	0.0504571	8.33e-10	9.06208e-09	7	2.22235	17
EEF2	0.0505714	8.46e-10	9.165e-09	7	2.24692	13
ERF	0.0505714	8.46e-10	9.165e-09	7	2.27364	11
GRHL3	0.0505714	8.46e-10	9.165e-09	7	2.29833	18
SEC14L2	0.0505714	8.46e-10	9.165e-09	7	2.25556	18
SPINK5	0.0505714	8.46e-10	9.165e-09	7	2.35204	44
KAT5	0.0506286	8.53e-10	9.23439e-09	7	2.27214	14
CS	0.0507143	8.63e-10	9.32316e-09	7	2.27546	11
EPPK1	0.0507143	8.63e-10	9.32316e-09	7	2.30094	53
PHF23	0.0507143	8.63e-10	9.32316e-09	7	2.36333	15
ND2	0.0508571	8.8e-10	9.50021e-09	7	2.29583	12
TNRC15	0.051	8.97e-10	9.67701e-09	7	2.30214	14
COBLL1	0.0511857	9.21e-10	9.92903e-09	7	2.2784	25
ASUN	0.0512857	9.33e-10	1.00375e-08	7	2.19286	14
INTS13	0.0512857	9.33e-10	1.00375e-08	7	2.19286	14
MYO9B	0.0512857	9.33e-10	1.00375e-08	7	2.26368	38
RUNX1T1	0.0514286	9.52e-10	1.02277e-08	7	2.33714	14
LOC101929220	0.0515	9.61e-10	1.03173e-08	7	2.25182	11
DMD	0.0515714	9.7e-10	1.03924e-08	7	2.25794	73
MGAM	0.0515714	9.7e-10	1.03924e-08	7	2.15579	19
RAB11FIP5	0.0515714	9.7e-10	1.03924e-08	7	2.25692	13
GIT1	0.0517143	9.89e-10	1.05886e-08	7	2.308	25
C19orf15	0.0518571	1.00846e-09	1.07821e-08	7	2.24333	15
RPGRIP1L	0.0518571	1.00846e-09	1.07821e-08	7	2.34949	39
RNPS1	0.052	1.02807e-09	1.09842e-08	7	2.33154	13
TET1-MLL	0.0520143	1.03005e-09	1.09978e-08	7	2.385	4
KCNQ2	0.0521429	1.04801e-09	1.11819e-08	7	2.33125	16
COPRS	0.05218	1.05324e-09	1.123e-08	7	2.37667	3
LONP1	0.0522857	1.06827e-09	1.13824e-08	7	2.24138	29
CRISP1	0.0524286	1.08887e-09	1.15781e-08	7	2.304	5
SF3B2	0.0524286	1.08887e-09	1.15781e-08	7	2.24375	16
DKFZp761D171	0.0525714	1.10981e-09	1.17846e-08	7	2.25389	18
MAPKAP1	0.0525714	1.10981e-09	1.17846e-08	7	2.25	13
NASP	0.0526	1.11404e-09	1.18134e-08	7	2.30524	21
TRPV6	0.0526	1.11404e-09	1.18134e-08	7	2.32667	24
SYBU	0.0526429	1.12041e-09	1.18567e-08	7	2.38	23
DCDC5	0.0527143	1.13109e-09	1.19371e-08	7	2.30789	180
LRP3	0.0527143	1.13109e-09	1.19371e-08	7	2.26909	11
PUM2	0.0527143	1.13109e-09	1.19371e-08	7	2.28563	16
RSG1	0.0528571	1.15273e-09	1.2149e-08	7	2.52	4
TSR1	0.0528571	1.15273e-09	1.2149e-08	7	2.21625	8
DKFZp434E1119	0.053	1.17471e-09	1.23723e-08	7	2.12857	14
FBXL19	0.0531571	1.19931e-09	1.26143e-08	7	2.24778	18
AKNA	0.0532657	1.21656e-09	1.27784e-08	7	2.18261	23
PADI4	0.0532857	1.21976e-09	1.28034e-08	7	2.16786	28
ADAMTS2	0.0534286	1.24284e-09	1.30192e-08	7	2.32542	24
NF1	0.0534286	1.24284e-09	1.30192e-08	7	2.31471	34
RASA4	0.0534286	1.24284e-09	1.30192e-08	7	2.34037	27
LOC101927859	0.0535714	1.26629e-09	1.32559e-08	7	2.31136	44
CASZ1	0.0537143	1.29012e-09	1.34872e-08	7	2.30037	27
TMEM200C	0.0537143	1.29012e-09	1.34872e-08	7	2.33071	14
KATNAL1	0.0537857	1.30217e-09	1.35949e-08	7	2.31083	12
SOCS7	0.0538571	1.31433e-09	1.37126e-08	7	2.27182	11
KIAA1217	0.054	1.33893e-09	1.39506e-08	7	2.2226	50
PDE4DIP	0.0541429	1.36392e-09	1.42014e-08	7	2.30808	78
DCC	0.0544286	1.4151e-09	1.46557e-08	7	2.22231	26
NAALADL2	0.0544286	1.4151e-09	1.46557e-08	7	2.16125	8
PTPRM	0.0544286	1.4151e-09	1.46557e-08	7	2.32385	13
SCFD1	0.0544286	1.4151e-09	1.46557e-08	7	2.36636	22
SNED1	0.0544286	1.4151e-09	1.46557e-08	7	2.32259	27
FAT1	0.0545714	1.44131e-09	1.49172e-08	7	2.27678	363
NPHP1	0.0547143	1.46793e-09	1.51423e-08	7	2.37769	13
PRRC2C	0.0547143	1.46793e-09	1.51423e-08	7	2.2748	50
RANBP2	0.0547143	1.46793e-09	1.51423e-08	7	2.34952	84
RRAS	0.0547143	1.46793e-09	1.51423e-08	7	2.39778	9
Mprip-Ntrk1	0.0547571	1.476e-09	1.52154e-08	7	2.35692	26
C1orf173	0.0548571	1.49497e-09	1.54008e-08	7	2.2054	37
CC2D1A	0.055	1.52244e-09	1.56423e-08	7	2.26118	17
LRP2	0.055	1.52244e-09	1.56423e-08	7	2.33829	41
ZNF638	0.055	1.52244e-09	1.56423e-08	7	2.30517	29
GOLGA3	0.0551429	1.55033e-09	1.58973e-08	7	2.23965	29
LOC101060400	0.0551429	1.55033e-09	1.58973e-08	7	2.18286	7
LOC101927276	0.0551429	1.55033e-09	1.58973e-08	7	2.33923	26
C15orf37	0.0552857	1.57867e-09	1.61772e-08	7	2.21667	12
BRPF1	0.0554286	1.60744e-09	1.64395e-08	7	2.22077	26
DCAF15	0.0554429	1.61035e-09	1.64584e-08	7	2.50857	14
DCAF11	0.0555714	1.63667e-09	1.6629e-08	7	2.17111	9
DEF8	0.0555714	1.63667e-09	1.6629e-08	7	2.26778	9
KRT32	0.0555714	1.63667e-09	1.6629e-08	7	2.40143	7
KRT33B	0.0555714	1.63667e-09	1.6629e-08	7	2.333	10
KRT37	0.0555714	1.63667e-09	1.6629e-08	7	2.516	5
KRT38	0.0555714	1.63667e-09	1.6629e-08	7	2.52833	6
KRTHA7	0.0555714	1.63667e-09	1.6629e-08	7	2.516	5
POLD1	0.0555714	1.63667e-09	1.6629e-08	7	2.32099	81
PRDM11	0.0555714	1.63667e-09	1.6629e-08	7	2.22294	17
DHX9	0.0557143	1.66635e-09	1.68753e-08	7	2.34429	14
FOXK2	0.0557143	1.66635e-09	1.68753e-08	7	2.23125	8
TIMD4	0.0557143	1.66635e-09	1.68753e-08	7	2.3425	4
FMN1	0.0561429	1.75817e-09	1.77589e-08	7	2.32324	37
CCDC33	0.0562857	1.78973e-09	1.80191e-08	7	2.23429	21
RNF128	0.0562857	1.78973e-09	1.80191e-08	7	2.2175	4
TTLL8	0.0562857	1.78973e-09	1.80191e-08	7	2.3676	25
ASXL3	0.0564286	1.82177e-09	1.83061e-08	7	2.26518	56
SALL3	0.0564286	1.82177e-09	1.83061e-08	7	2.316	10
SPATA5	0.0565714	1.8543e-09	1.85969e-08	7	2.43222	9
CHAF1B	0.0566143	1.86416e-09	1.86837e-08	7	2.24625	8
hCG_2044130	0.0571429	1.98945e-09	1.98881e-08	7	NA	NA
PLK5	0.0571429	1.98945e-09	1.98881e-08	7	2.06	1
SF3B3	0.0572857	2.02453e-09	2.02258e-08	7	2.19588	34
HIRIP3	0.0574286	2.06014e-09	2.05551e-08	7	2.30625	8
NCAPH	0.0574286	2.06014e-09	2.05551e-08	7	2.265	22
FZD8	0.0575714	2.09628e-09	2.08888e-08	7	2.29	4
RNF113A	0.0575714	2.09628e-09	2.08888e-08	7	2.14875	8
CT83	0.0577143	2.13296e-09	2.12271e-08	7	NA	NA
RADIL	0.0577143	2.13296e-09	2.12271e-08	7	2.31087	23
KDM3B	0.0578571	2.1702e-09	2.15341e-08	7	2.2267	97
MAP6D1	0.0578571	2.1702e-09	2.15341e-08	7	2.382	5
45539	0.0578571	2.1702e-09	2.15341e-08	7	2.29214	14
STARD9	0.0578571	2.1702e-09	2.15341e-08	7	2.28563	64
SAFB	0.058	2.20798e-09	2.18896e-08	7	2.34364	22
SIGLEC1	0.0581429	2.24634e-09	2.22132e-08	7	2.2225	16
ABCB1	0.0582	2.26183e-09	2.23379e-08	7	2.26828	29
C15orf39	0.0582857	2.28526e-09	2.25263e-08	7	2.28111	18
DRD4	0.0582857	2.28526e-09	2.25263e-08	7	2.30684	19
HMGB3	0.0582857	2.28526e-09	2.25263e-08	7	2.168	5
FRY	0.0583429	2.30099e-09	2.26526e-08	7	2.23275	40
CARMIL2	0.0584286	2.32475e-09	2.28431e-08	7	2.29815	27
MYH4	0.0584286	2.32475e-09	2.28431e-08	7	2.32136	66
SP100	0.0584286	2.32475e-09	2.28431e-08	7	2.26333	18
MYH1	0.0587143	2.40551e-09	2.3577e-08	7	2.28851	47
NRP1	0.0587143	2.40551e-09	2.3577e-08	7	2.214	10
PCF11	0.0587143	2.40551e-09	2.3577e-08	7	2.29256	39
OSBPL10	0.0588571	2.44678e-09	2.39513e-08	7	2.24059	17
EPB41L2	0.059	2.48865e-09	2.42999e-08	7	2.27069	29
FOXH1	0.0591429	2.53114e-09	2.46374e-08	7	2.20273	22
SYNE4	0.0591429	2.53114e-09	2.46374e-08	7	2.30545	11
CSDC2	0.0598571	2.75304e-09	2.67303e-08	7	2.31	1
NINL	0.0599	2.76686e-09	2.68477e-08	7	2.2775	28
DENND1A	0.06	2.79936e-09	2.71292e-08	7	2.35286	14
KLHL12	0.06	2.79936e-09	2.71292e-08	7	2.24	5
RBPJL	0.0600143	2.80403e-09	2.71575e-08	7	2.29889	9
HERC1	0.0601429	2.84635e-09	2.7533e-08	7	2.26708	72
FAM198A	0.0602857	2.89402e-09	2.79767e-08	7	2.27375	8
RPL10	0.0606	3.00129e-09	2.89058e-08	7	2.25778	9
TXNRD3	0.0607143	3.04114e-09	2.92352e-08	7	2.18464	28
PRPF8	0.061	3.14274e-09	3.01746e-08	7	2.31614	44
MXRA5	0.0611429	3.19463e-09	3.0616e-08	7	2.24077	52
SIGLEC16	0.0611857	3.21033e-09	3.07475e-08	7	2.15	10
NBPF10	0.0615714	3.35471e-09	3.19727e-08	7	2.27083	36
PLA2G4A	0.0615714	3.35471e-09	3.19727e-08	7	2.41345	29
XRN2	0.0615714	3.35471e-09	3.19727e-08	7	2.208	20
DPH5	0.062	3.52161e-09	3.34812e-08	7	2.275	6
CR1	0.0621429	3.57881e-09	3.39626e-08	7	2.26708	24
MAD1L1	0.0621429	3.57881e-09	3.39626e-08	7	2.23381	21
GLI3	0.0622857	3.6368e-09	3.44708e-08	7	2.225	16
SAMD1	0.0624286	3.69559e-09	3.50067e-08	7	2.22273	11
HECW2	0.0625714	3.7552e-09	3.5528e-08	7	2.57105	19
NUP205	0.0627143	3.81562e-09	3.60338e-08	7	2.25591	22
TUFT1	0.0627143	3.81562e-09	3.60338e-08	7	2.1225	4
DLEC1	0.0635714	4.19598e-09	3.94341e-08	7	2.2275	28
GAN	0.0635714	4.19598e-09	3.94341e-08	7	2.2275	4
SLC25A28	0.0635714	4.19598e-09	3.94341e-08	7	2.205	2
UBA1	0.0635714	4.19598e-09	3.94341e-08	7	2.26257	35
CHD6	0.0637143	4.26243e-09	3.99876e-08	7	2.28059	68
DSP	0.064	4.39805e-09	4.11837e-08	7	2.27638	69
LIMCH1	0.0641429	4.46723e-09	4.18063e-08	7	2.37286	63
ENPP1	0.0642857	4.53734e-09	4.23095e-08	7	2.33692	13
NHSL1	0.0642857	4.53734e-09	4.23095e-08	7	2.30577	26
C7orf63	0.0644286	4.60839e-09	4.28948e-08	7	2.3296	25
NPHS1	0.0644286	4.60839e-09	4.28948e-08	7	2.26091	22
AVL9	0.0647143	4.75336e-09	4.40856e-08	7	2.4	13
FAM110C	0.0652	5.00879e-09	4.6179e-08	7	2.3775	28
FAM208B	0.0652857	5.05507e-09	4.65228e-08	7	2.30569	58
PHF3	0.0652857	5.05507e-09	4.65228e-08	7	2.26303	33
ADGRB2	0.0657143	5.29198e-09	4.85593e-08	7	2.205	24
CRTC3	0.0657929	5.33643e-09	4.89383e-08	7	2.20571	14
GAR1	0.0658571	5.37304e-09	4.92449e-08	7	2.2525	4
LOC102725061	0.0659571	5.43041e-09	4.97414e-08	7	2.30692	13
PATL1	0.0665714	5.79449e-09	5.27961e-08	7	2.211	10
BEND5	0.0671429	6.15175e-09	5.57895e-08	7	2.23	13
C6orf201	0.0672857	6.24396e-09	5.65597e-08	7	2.33333	3
ERVK-24	0.0677143	6.52773e-09	5.90269e-08	7	2.26111	18
TTC17	0.068	6.72299e-09	6.06866e-08	7	2.17294	17
RBM6	0.0681429	6.82248e-09	6.15132e-08	7	2.28118	17
LOC102724641	0.0682857	6.92323e-09	6.23854e-08	7	2.26833	12
CHTF8	0.0685714	7.12857e-09	6.38284e-08	7	2.28	17
PLXNB3	0.0688571	7.3391e-09	6.55247e-08	7	2.2404	25
NOTCH4	0.0691429	7.55494e-09	6.72584e-08	7	2.3005	20
PDLIM2	0.0697143	8.00299e-09	7.09221e-08	7	2.34462	26
UBTD1	0.0701429	8.3538e-09	7.3486e-08	7	2.32143	7
AIRE	0.0705714	8.71771e-09	7.64707e-08	7	2.174	30
FLJ00268	0.0727143	1.07483e-08	9.22513e-08	7	2.27103	29
ERVK-8	0.0728571	1.0897e-08	9.33213e-08	7	2.28781	32
USP34	0.0731429	1.11996e-08	9.57544e-08	7	2.30816	38
ABCB8	0.0732857	1.13536e-08	9.69111e-08	7	2.2935	20
LRP1	0.0734286	1.15095e-08	9.79726e-08	7	2.23966	59
MED22	0.0741429	1.23164e-08	1.0427e-07	7	2.4225	4
TEX2	0.0742857	1.24835e-08	1.0557e-07	7	2.27077	26
CEP112	0.075	1.33484e-08	1.12151e-07	7	2.24906	32
MZF1	0.0757143	1.42641e-08	1.19521e-07	7	2.33	11
IGSF22	0.0812857	2.34477e-08	1.88258e-07	7	2.29375	24
KRT79	0.000348667	1.8e-21	6.95597e-20	6	3.00222	27
SERPINA4	0.0150467	1.16e-11	1.6889e-10	6	2.62846	13
TCR	0.0164333	1.97e-11	2.76458e-10	6	2.248	10
FAM109B	0.0169833	2.4e-11	3.31708e-10	6	2.304	5
IGLV3-19	0.01755	2.92e-11	3.97914e-10	6	2.30333	3
V2-13	0.01755	2.92e-11	3.97914e-10	6	2.13	1
VL4	0.01755	2.92e-11	3.97914e-10	6	2.27	3
ARID5B	0.01835	3.82e-11	5.1469e-10	6	2.2875	32
ACTG2	0.0205043	7.43e-11	9.56297e-10	6	2.36333	9
BHLHB3	0.0218167	1.08e-10	1.3487e-09	6	2.57	1
C1QB	0.0223632	1.25e-10	1.55226e-09	6	2.65533	15
FAM46A	0.0224063	1.27e-10	1.57332e-09	6	2.154	5
TMSB10	0.0229667	1.47e-10	1.80954e-09	6	2.357	10
YBX1	0.02345	1.66e-10	2.0226e-09	6	2.29	17
RTN4	0.0249333	2.4e-10	2.84611e-09	6	2.29214	14
TIM23	0.0261667	3.21e-10	3.76074e-09	6	NA	NA
TIMM23	0.0261667	3.21e-10	3.76074e-09	6	2.06	2
CYP2D6	0.02622	3.25e-10	3.80186e-09	6	2.32774	31
ZHX2	0.02705	3.92e-10	4.53779e-09	6	2.29154	26
DYNC2H1	0.0271967	4.05e-10	4.68131e-09	6	2.30512	82
PADI2	0.0272833	4.12e-10	4.74457e-09	6	2.08	12
KLHL5	0.0275333	4.36e-10	4.99503e-09	6	2.21933	15
SFPQ	0.0276667	4.48e-10	5.12495e-09	6	2.23909	22
GARS	0.0286167	5.49e-10	6.21626e-09	6	2.41954	22
LOC100653137	0.0288333	5.75e-10	6.46355e-09	6	2.34727	33
ERLIN2	0.029	5.95e-10	6.66907e-09	6	2.27583	12
PI4K2A	0.0290017	5.95e-10	6.66907e-09	6	2.299	10
BMP10	0.0292	6.2e-10	6.93427e-09	6	NA	NA
C1QTNF9	0.0292833	6.31e-10	7.04209e-09	6	2.14429	7
PLS3	0.0296667	6.82e-10	7.53547e-09	6	2.195	12
RAB34	0.0296667	6.82e-10	7.53547e-09	6	2.5325	16
USP43	0.0298333	7.05e-10	7.762e-09	6	2.27962	26
HBD/HBB	0.0299167	7.17e-10	7.88294e-09	6	2.40182	11
ACTA2	0.030171	7.54e-10	8.24887e-09	6	2.35364	11
BTBD3	0.0306667	8.32e-10	9.05755e-09	6	2.166	10
STON1-GTF2A1L	0.0306667	8.32e-10	9.05755e-09	6	2.3075	16
SOGA1	0.0307333	8.43e-10	9.16445e-09	6	2.26359	39
GRIA4	0.0312833	9.37e-10	1.00736e-08	6	2.26846	26
CBFA2T3	0.0320167	1.0771e-09	1.14686e-08	6	2.222	25
FLJ00382	0.0322167	1.11811e-09	1.18404e-08	6	2.12875	8
IGHD	0.0322167	1.11811e-09	1.18404e-08	6	2.1725	4
GALM	0.0325317	1.18533e-09	1.24757e-08	6	2.33	6
PPP1R32	0.0326667	1.21515e-09	1.27722e-08	6	2.20111	9
RPS6KA2	0.033	1.29147e-09	1.34923e-08	6	2.13	13
SMTNL1	0.0331667	1.3311e-09	1.38783e-08	6	2.35033	30
ANKRD35	0.0333167	1.36763e-09	1.42305e-08	6	2.21852	27
SLC5A9	0.0333833	1.38413e-09	1.43829e-08	6	2.28333	12
SP1	0.0333833	1.38413e-09	1.43829e-08	6	2.24615	13
HSD11B1L	0.0338333	1.49992e-09	1.54415e-08	6	2.27461	13
HYDIN	0.0341667	1.5908e-09	1.62908e-08	6	2.28127	55
C1orf127	0.0342167	1.60482e-09	1.64235e-08	6	2.304	10
VIPR2	0.0343333	1.63793e-09	1.66309e-08	6	2.25556	9
FOXF2	0.0345	1.68622e-09	1.70654e-08	6	2.288	5
PNISR	0.0346667	1.73569e-09	1.75547e-08	6	2.18286	21
SUZ12	0.0347333	1.75582e-09	1.77467e-08	6	2.13667	9
SMG8	0.0348	1.77613e-09	1.79286e-08	6	2.2655	20
ACD	0.0348167	1.78124e-09	1.79685e-08	6	2.04	2
MCIDAS	0.0348833	1.80181e-09	1.8129e-08	6	2.20667	9
PGM2	0.035	1.83827e-09	1.84599e-08	6	2.17218	55
PRR14	0.0350333	1.84879e-09	1.85536e-08	6	2.23333	15
LOC102724994	0.0353333	1.94584e-09	1.94898e-08	6	2.28643	14
ANKRD28	0.0353833	1.96242e-09	1.96432e-08	6	2.29167	24
DUS2	0.0359833	2.17074e-09	2.15341e-08	6	2.284	10
MEF2B	0.0361333	2.22561e-09	2.20503e-08	6	2.1225	4
PEX1	0.0361667	2.23795e-09	2.21443e-08	6	2.29238	21
RBFOX2	0.0361667	2.23795e-09	2.21443e-08	6	2.13667	3
NET1	0.0363333	2.30055e-09	2.26526e-08	6	2.23	8
RTBDN	0.0364167	2.33239e-09	2.29037e-08	6	2.263	10
PRPS1L1	0.0366667	2.43012e-09	2.38032e-08	6	2.08769	13
RALGAPB	0.0367333	2.45676e-09	2.40339e-08	6	2.18071	14
CSNK1A1	0.0368333	2.49716e-09	2.43371e-08	6	2.348	10
FDX1	0.0368333	2.49716e-09	2.43371e-08	6	2.295	4
RCC2	0.0368333	2.49716e-09	2.43371e-08	6	2.48813	16
SSPO	0.037	2.56573e-09	2.49584e-08	6	2.2582	39
SYN2	0.0370833	2.60059e-09	2.52817e-08	6	2.28167	6
P2RX2	0.0373333	2.70758e-09	2.63054e-08	6	2.27429	14
SLC20A2	0.0375667	2.81071e-09	2.72052e-08	6	2.268	5
POU2F1	0.0378333	2.93256e-09	2.83317e-08	6	2.086	5
KIAA2022	0.0378833	2.9559e-09	2.84863e-08	6	2.29046	22
KLC3	0.0378833	2.9559e-09	2.84863e-08	6	2.36744	39
NEXMIF	0.0378833	2.9559e-09	2.84863e-08	6	2.29046	22
CCDC18	0.038	3.01094e-09	2.89628e-08	6	2.49146	103
GRASP	0.038	3.01094e-09	2.89628e-08	6	2.18125	8
TDRKH	0.0381667	3.09105e-09	2.96966e-08	6	2.238	15
MYO18B	0.0383333	3.17292e-09	3.04455e-08	6	2.29098	61
SLC12A9	0.0385	3.2566e-09	3.11715e-08	6	2.43308	13
NBEA	0.0385667	3.29058e-09	3.14773e-08	6	2.22548	31
SCLT1	0.0386	3.30768e-09	3.16214e-08	6	2.18533	15
CLK4	0.0386667	3.34211e-09	3.19113e-08	6	2.17182	11
MSH6	0.0386667	3.34211e-09	3.19113e-08	6	2.28744	39
GRIA3	0.0388333	3.42948e-09	3.26252e-08	6	2.49044	69
RB1	0.0388333	3.42948e-09	3.26252e-08	6	2.35933	15
TTBK2	0.0388333	3.42948e-09	3.26252e-08	6	2.28697	33
SLC30A3	0.0390317	3.53592e-09	3.35966e-08	6	2.14667	3
CYP21A2	0.0391667	3.60994e-09	3.42371e-08	6	2.24333	15
DKFZp434L081	0.0393333	3.70309e-09	3.50564e-08	6	2.30933	15
ZNF831	0.0395	3.79824e-09	3.59134e-08	6	2.25969	32
KRT7	0.0396517	3.88659e-09	3.66818e-08	6	2.53	13
ND5	0.0396833	3.90525e-09	3.68355e-08	6	2.28452	42
ZNF142	0.0397167	3.92497e-09	3.6999e-08	6	2.25453	64
TBC1D10B	0.0401	4.15783e-09	3.91703e-08	6	2.16578	64
GALNT9	0.0402667	4.2626e-09	3.99876e-08	6	2.23937	16
TBX2	0.0403333	4.30511e-09	4.0362e-08	6	2.37286	14
HIST1H1T	0.0404167	4.35876e-09	4.08404e-08	6	2.16	6
ECEL1	0.0406667	4.52305e-09	4.22523e-08	6	2.22833	30
KRT3	0.0406667	4.52305e-09	4.22523e-08	6	2.41643	28
POLRMT	0.0406833	4.53418e-09	4.23095e-08	6	2.17036	28
SGIP1	0.0407333	4.56772e-09	4.25672e-08	6	2.15538	13
DNM1	0.0408333	4.63542e-09	4.30432e-08	6	2.19143	21
hCG_1775942	0.0408333	4.63542e-09	4.30432e-08	6	2.26615	13
NOLC1	0.0408333	4.63542e-09	4.30432e-08	6	2.29553	38
TLE1	0.0408333	4.63542e-09	4.30432e-08	6	2.2375	8
LRRC7	0.041	4.7501e-09	4.40817e-08	6	2.26909	22
PDZD8	0.0410167	4.7617e-09	4.41366e-08	6	2.27083	24
MDFIC	0.04105	4.78497e-09	4.43259e-08	6	2.38937	16
ANKRD34C	0.0412333	4.91463e-09	4.54999e-08	6	2.36133	15
BCR/ABL	0.0413333	4.98658e-09	4.60288e-08	6	2.22812	256
C8orf58	0.0413333	4.98658e-09	4.60288e-08	6	2.20353	17
DHX38	0.0413333	4.98658e-09	4.60288e-08	6	2.27344	32
KIAA0368	0.0413333	4.98658e-09	4.60288e-08	6	2.33205	39
MSI2	0.0413333	4.98658e-09	4.60288e-08	6	2.25	5
pp6170	0.04135	4.99865e-09	4.61128e-08	6	2.155	2
ECHDC2	0.0413833	5.02288e-09	4.62814e-08	6	2.304	15
HIF1A	0.04145	5.07163e-09	4.66476e-08	6	2.25	11
ZXDC	0.0415	5.10844e-09	4.69584e-08	6	2.23353	17
LOC102724147	0.041625	5.20146e-09	4.77851e-08	6	2.27353	17
IRX5	0.0416833	5.24535e-09	4.81599e-08	6	2.15833	12
SELENOO	0.042	5.48903e-09	5.02487e-08	6	2.22882	17
ADCY8	0.0420833	5.5547e-09	5.08199e-08	6	2.23	16
MED1	0.0421667	5.62103e-09	5.13361e-08	6	2.2655	40
PPP1R3E	0.0421667	5.62103e-09	5.13361e-08	6	2.14222	9
RYR3	0.0421667	5.62103e-09	5.13361e-08	6	2.23424	59
KDM2A	0.0423333	5.75566e-09	5.24731e-08	6	2.25333	27
KIAA0053	0.0423333	5.75566e-09	5.24731e-08	6	2.38725	40
NNT	0.0424667	5.86528e-09	5.33785e-08	6	2.29565	23
GTF3C1	0.0425	5.89296e-09	5.3599e-08	6	2.31605	38
TMEM131	0.04255	5.93468e-09	5.39469e-08	6	2.23773	75
ARHGAP36	0.0425833	5.96263e-09	5.41693e-08	6	2.35333	9
PHACTR2	0.0426667	6.03299e-09	5.47445e-08	6	2.2575	16
TOP1MT	0.0426667	6.03299e-09	5.47445e-08	6	2.28071	14
hCG_41062	0.0428333	6.17577e-09	5.59747e-08	6	2.1075	4
TSHZ2	0.043	6.32136e-09	5.72275e-08	6	2.22267	15
PLEKHH1	0.0431667	6.4698e-09	5.85372e-08	6	2.29556	27
ACTL7B	0.04325	6.54511e-09	5.91497e-08	6	2.179	10
POM121C	0.0433333	6.62114e-09	5.9802e-08	6	2.29	30
ABCA9	0.0435	6.77541e-09	6.11243e-08	6	2.28769	26
PIK3C2A	0.0436667	6.93267e-09	6.2398e-08	6	2.18036	28
SUMF1	0.0436667	6.93267e-09	6.2398e-08	6	2.3225	8
F10	0.0437033	6.96767e-09	6.26405e-08	6	2.25261	23
LTBP3	0.0437	6.96448e-09	6.26405e-08	6	2.29539	26
YTHDF3	0.0437333	6.99641e-09	6.28625e-08	6	2.1375	4
CDC42BPA	0.0437833	7.04454e-09	6.32583e-08	6	2.27744	39
DKFZp686A2214	0.0438333	7.09295e-09	6.35461e-08	6	2.35625	8
DKFZp762B1216	0.0438333	7.09295e-09	6.35461e-08	6	2.35625	8
PFDN2	0.0438333	7.09295e-09	6.35461e-08	6	2.33	1
ZNF541	0.0438333	7.09295e-09	6.35461e-08	6	2.28812	16
XAB2	0.0439	7.15792e-09	6.40543e-08	6	2.145	14
CCNT2	0.044	7.25631e-09	6.48228e-08	6	2.24	11
SNRPN	0.044	7.25631e-09	6.48228e-08	6	2.1625	8
TMEM181	0.0441167	7.37252e-09	6.57852e-08	6	2.33	15
COL21A1	0.0441667	7.4228e-09	6.612e-08	6	2.31273	33
DOCK8	0.0441667	7.4228e-09	6.612e-08	6	2.32035	29
ZFHX2	0.0441667	7.4228e-09	6.612e-08	6	2.25857	42
DLGAP3	0.0443333	7.59246e-09	6.75151e-08	6	2.24059	17
NEK11	0.0443333	7.59246e-09	6.75151e-08	6	2.30148	27
ZNF804B	0.0445	7.76533e-09	6.90128e-08	6	2.28577	26
LUZP1	0.0446667	7.94148e-09	7.04172e-08	6	2.3225	32
PPP2R2D	0.0446667	7.94148e-09	7.04172e-08	6	2.4025	8
SHCBP1L	0.0446667	7.94148e-09	7.04172e-08	6	2.3	14
TBC1D30	0.0446667	7.94148e-09	7.04172e-08	6	2.30807	31
TMCO6	0.0447333	8.01286e-09	7.09691e-08	6	2.205	12
GVINP1	0.0448333	8.12094e-09	7.16811e-08	6	2.31103	39
RINL	0.0448333	8.12094e-09	7.16811e-08	6	2.41636	11
SPANXA1	0.0448333	8.12094e-09	7.16811e-08	6	2.78	1
SPANXA2	0.0448333	8.12094e-09	7.16811e-08	6	2.15083	12
SPANXC	0.0448333	8.12094e-09	7.16811e-08	6	2.16	13
SPANXD	0.0448333	8.12094e-09	7.16811e-08	6	2.15083	12
RPS6KA6	0.0448833	8.17543e-09	7.21211e-08	6	2.3	10
MTMR12	0.045	8.30377e-09	7.30873e-08	6	2.21667	6
MYH7	0.045	8.30377e-09	7.30873e-08	6	2.2083	47
SOD2	0.045	8.30377e-09	7.30873e-08	6	2.39571	7
UNC84A	0.045	8.30377e-09	7.30873e-08	6	2.28167	6
SMC1A	0.0453333	8.67972e-09	7.61805e-08	6	2.33581	31
ZFAT	0.0453333	8.67972e-09	7.61805e-08	6	2.31308	26
TRPM8	0.0454167	8.7759e-09	7.68943e-08	6	2.28957	23
AFF3	0.0455	8.87296e-09	7.76134e-08	6	2.2682	50
ATAD2B	0.0455	8.87296e-09	7.76134e-08	6	2.27829	35
SLC25A25	0.0455	8.87296e-09	7.76134e-08	6	2.281	10
ABCD4	0.0456667	9.06976e-09	7.91566e-08	6	2.27667	12
C7orf43	0.0456667	9.06976e-09	7.91566e-08	6	2.235	6
PPP1CA	0.0456667	9.06976e-09	7.91566e-08	6	2.21364	11
ARHGEF17	0.0458333	9.27019e-09	8.07697e-08	6	2.28122	41
DACT3	0.0458333	9.27019e-09	8.07697e-08	6	2.17259	27
PDCD4	0.0458333	9.27019e-09	8.07697e-08	6	2.40308	13
GLUD2	0.0458967	9.34732e-09	8.13859e-08	6	2.30533	30
HRC	0.0459	9.35139e-09	8.13859e-08	6	2.18	12
ZCCHC11	0.046	9.4743e-09	8.24094e-08	6	2.32676	34
HEL-123	0.0460167	9.49491e-09	8.25425e-08	6	2.32412	17
OSBP	0.0461167	9.61939e-09	8.35779e-08	6	2.29222	18
KALRN	0.04615	9.66118e-09	8.3894e-08	6	2.22711	52
NCAM1	0.0461667	9.68213e-09	8.39352e-08	6	2.3384	25
SCN7A	0.0461667	9.68213e-09	8.39352e-08	6	2.16407	59
SMC3	0.0461667	9.68213e-09	8.39352e-08	6	2.28789	52
MSL1	0.0461833	9.70313e-09	8.40703e-08	6	2.24733	15
EPHA7	0.0463167	9.87242e-09	8.54894e-08	6	2.26684	19
REXO1	0.0463333	9.89376e-09	8.55788e-08	6	2.26857	28
VCX2	0.0463333	9.89376e-09	8.55788e-08	6	2.166	5
C19orf54	0.0465	1.01092e-08	8.71512e-08	6	2.20167	12
CREBBP	0.0465	1.01092e-08	8.71512e-08	6	2.26783	46
ECHDC3	0.0464833	1.00875e-08	8.71512e-08	6	2.37	7
MYO5B	0.0465	1.01092e-08	8.71512e-08	6	2.25622	37
PCDHB15	0.0465	1.01092e-08	8.71512e-08	6	2.24833	6
TTC30B	0.0465	1.01092e-08	8.71512e-08	6	2.19	5
DMXL1	0.0466667	1.03286e-08	8.89932e-08	6	2.23454	44
APBA2	0.0468333	1.05519e-08	9.06157e-08	6	2.30778	9
ARHGAP4	0.0468333	1.05519e-08	9.06157e-08	6	2.27391	23
GCC1	0.0468333	1.05519e-08	9.06157e-08	6	2.36733	15
MAATS1	0.0468333	1.05519e-08	9.06157e-08	6	2.32778	18
POMC	0.0468333	1.05519e-08	9.06157e-08	6	2.325	10
TMPRSS11D	0.0468333	1.05519e-08	9.06157e-08	6	2.135	2
LOC101930594	0.047	1.07792e-08	9.24144e-08	6	2.32647	17
MTHFSD	0.047	1.07792e-08	9.24144e-08	6	2.3075	12
SLC38A10	0.0471333	1.0964e-08	9.38434e-08	6	2.21188	32
NEK4	0.0472	1.10574e-08	9.45907e-08	6	2.36091	11
EPB41L3	0.0475	1.14858e-08	9.78245e-08	6	2.1975	32
QDPR	0.0475	1.14858e-08	9.78245e-08	6	2.18316	19
TMEM259	0.0475	1.14858e-08	9.78245e-08	6	2.17286	7
ZC3H14	0.0475	1.14858e-08	9.78245e-08	6	2.25094	32
PIP5KL1	0.0475667	1.15829e-08	9.85435e-08	6	2.35667	9
CLN5	0.04765	1.17052e-08	9.9475e-08	6	2.21	7
RASAL2	0.0476667	1.17297e-08	9.95743e-08	6	2.23357	28
TXNRD2	0.0476667	1.17297e-08	9.95743e-08	6	2.28353	17
EPHB1	0.0477833	1.19031e-08	1.00991e-07	6	2.25	20
RPS6KA1	0.0478333	1.1978e-08	1.01571e-07	6	2.34273	11
GPR162	0.048	1.22306e-08	1.036e-07	6	2.221	10
NUTM1	0.048	1.22306e-08	1.036e-07	6	2.26158	19
GFOD1	0.0481333	1.24359e-08	1.05224e-07	6	2.12857	7
ADAM10	0.0483333	1.27491e-08	1.07581e-07	6	2.26231	26
PUS7	0.0483333	1.27491e-08	1.07581e-07	6	2.44111	9
RABEPK	0.0483333	1.27491e-08	1.07581e-07	6	2.26	6
SDCCAG3	0.0483333	1.27491e-08	1.07581e-07	6	2.21167	6
MYEF2	0.0483833	1.28285e-08	1.08193e-07	6	2.2275	16
PTCH1	0.0484833	1.29884e-08	1.09482e-07	6	2.24273	22
DBN1	0.0485	1.30152e-08	1.09529e-07	6	2.31143	14
DKFZp434M075	0.0485	1.30152e-08	1.09529e-07	6	2.2325	24
ERMP1	0.0485	1.30152e-08	1.09529e-07	6	2.28077	13
FCHSD2	0.0486667	1.32859e-08	1.11686e-07	6	2.35312	16
SPTBN5	0.0486667	1.32859e-08	1.11686e-07	6	2.32154	91
BEGAIN	0.049	1.38413e-08	1.16104e-07	6	2.36	9
PHRF1	0.049	1.38413e-08	1.16104e-07	6	2.25567	30
SLC25A23	0.04915	1.40975e-08	1.18189e-07	6	2.2484	25
AIM2	0.0493333	1.44159e-08	1.20663e-07	6	2.27286	7
GPATCH4	0.0495	1.47106e-08	1.23064e-07	6	2.31467	15
DLG3	0.0496667	1.50103e-08	1.25503e-07	6	2.28105	19
PMFBP1	0.0498333	1.53151e-08	1.27845e-07	6	2.27105	38
PPIP5K2	0.0498333	1.53151e-08	1.27845e-07	6	2.25267	30
MAST1	0.05	1.5625e-08	1.30222e-07	6	2.3127	37
RAD54L	0.0500667	1.57504e-08	1.31197e-07	6	2.239	20
VH4-34	0.0503	1.6196e-08	1.34836e-07	6	2.265	2
MYH6	0.0503333	1.62605e-08	1.35156e-07	6	2.27109	64
NUP50	0.0503333	1.62605e-08	1.35156e-07	6	2.27375	16
UBN2	0.0503333	1.62605e-08	1.35156e-07	6	2.21936	31
GLI4	0.0503833	1.63577e-08	1.35891e-07	6	2.144	10
NWD1	0.0505	1.65863e-08	1.37643e-07	6	2.33	28
XRCC1	0.0505	1.65863e-08	1.37643e-07	6	2.16714	21
DPP6	0.0506667	1.69174e-08	1.40166e-07	6	2.29091	11
FBRS	0.0506667	1.69174e-08	1.40166e-07	6	2.23167	12
INADL	0.0507667	1.71187e-08	1.41683e-07	6	2.24645	31
PATJ	0.0507667	1.71187e-08	1.41683e-07	6	2.24552	29
DNAJB1	0.0508333	1.72541e-08	1.42424e-07	6	2.42	15
HDAC9	0.0508333	1.72541e-08	1.42424e-07	6	2.25095	21
OTOG	0.0508333	1.72541e-08	1.42424e-07	6	2.25476	21
BPTF	0.05095	1.7493e-08	1.4432e-07	6	2.28591	66
DKFZp781K06126	0.0509667	1.75274e-08	1.4445e-07	6	2.15	14
PPFIBP2	0.0509667	1.75274e-08	1.4445e-07	6	2.20056	18
PLEKHG4B	0.0511667	1.79441e-08	1.47415e-07	6	2.31966	29
REEP1	0.0511667	1.79441e-08	1.47415e-07	6	2.19429	7
CRACR2B	0.0513333	1.82977e-08	1.49765e-07	6	2.22	21
FDPS	0.0513333	1.82977e-08	1.49765e-07	6	2.2225	4
NCSTN	0.0513333	1.82977e-08	1.49765e-07	6	2.316	10
NDUFV2	0.0513333	1.82977e-08	1.49765e-07	6	2.208	5
NRG1	0.0513333	1.82977e-08	1.49765e-07	6	2.23378	37
PSRC1	0.0513333	1.82977e-08	1.49765e-07	6	2.302	10
SPHKAP	0.0513333	1.82977e-08	1.49765e-07	6	2.28857	21
HIC1	0.0515	1.86571e-08	1.52546e-07	6	2.25524	21
MAP3K12	0.0515	1.86571e-08	1.52546e-07	6	2.298	20
PGBD4	0.0516667	1.90223e-08	1.55369e-07	6	2.24385	13
SRF	0.0516667	1.90223e-08	1.55369e-07	6	2.29583	12
CNDP2	0.0518333	1.93934e-08	1.58233e-07	6	2.24053	19
CSNK2A2	0.0518333	1.93934e-08	1.58233e-07	6	2.2175	4
DNMT3A	0.052	1.97706e-08	1.61142e-07	6	2.25895	19
MSC	0.052	1.97706e-08	1.61142e-07	6	2.14	17
DKFZp781L0540	0.0523333	2.05433e-08	1.67002e-07	6	2.25	6
FBRSL1	0.0523167	2.05041e-08	1.67002e-07	6	2.31281	32
PEBP4	0.0523333	2.05433e-08	1.67002e-07	6	2.2175	4
RERE	0.0523333	2.05433e-08	1.67002e-07	6	2.24867	15
ATP8	0.0525	2.0939e-08	1.69774e-07	6	2.49875	8
MYST3	0.0525	2.0939e-08	1.69774e-07	6	2.15115	26
SHC4	0.0525	2.0939e-08	1.69774e-07	6	2.415	10
SPANXA2-OT1	0.0525	2.0939e-08	1.69774e-07	6	2.39909	11
SRRM5	0.0525	2.0939e-08	1.69774e-07	6	2.29727	22
MLL-MAML2	0.0525167	2.09789e-08	1.6992e-07	6	2.37857	7
MLL/CALM	0.0525167	2.09789e-08	1.6992e-07	6	2.594	5
SOGA2	0.0526667	2.1341e-08	1.72763e-07	6	2.30731	26
CCDC102A	0.0528333	2.17494e-08	1.75978e-07	6	2.376	10
FLJ00330	0.053	2.21644e-08	1.78963e-07	6	2.302	5
MTMR2	0.053	2.21644e-08	1.78963e-07	6	2.3225	8
PPP4R1	0.053	2.21644e-08	1.78963e-07	6	2.452	10
PDK1	0.0530667	2.23322e-08	1.80224e-07	6	2.23933	15
MYH2	0.0532667	2.28419e-08	1.84241e-07	6	2.2913	46
BAZ1A	0.0533333	2.3014e-08	1.85245e-07	6	2.26837	49
FHDC1	0.0533333	2.3014e-08	1.85245e-07	6	2.26526	19
NYAP2	0.0533333	2.3014e-08	1.85245e-07	6	2.31389	18
TENM3	0.0533333	2.3014e-08	1.85245e-07	6	2.25121	33
ATP7B	0.0535	2.34489e-08	1.88258e-07	6	2.32154	26
DBNL	0.0535	2.34489e-08	1.88258e-07	6	2.2275	16
ODF3B	0.0535	2.34489e-08	1.88258e-07	6	2.25687	16
OGDH	0.0535	2.34489e-08	1.88258e-07	6	2.21467	15
GYPC	0.0536667	2.38906e-08	1.91465e-07	6	2.19571	7
PPP1R15B	0.0537167	2.40245e-08	1.92382e-07	6	2.39	2
C9orf19	0.0538333	2.43393e-08	1.94602e-07	6	2.33857	7
TCP10	0.0538333	2.43393e-08	1.94602e-07	6	2.31167	18
AARS2	0.054	2.47949e-08	1.97634e-07	6	2.34375	16
ADAMTSL2	0.054	2.47949e-08	1.97634e-07	6	2.33	28
KIAA1671	0.054	2.47949e-08	1.97634e-07	6	2.22984	123
LOC401386	0.054	2.47949e-08	1.97634e-07	6	2.175	4
PTK2B	0.054	2.47949e-08	1.97634e-07	6	2.28087	23
SCARF1	0.054	2.47949e-08	1.97634e-07	6	2.248	15
C17orf64	0.0541667	2.52576e-08	2.01116e-07	6	2.22412	17
MKL1	0.0542	2.5351e-08	2.01756e-07	6	2.4525	24
EFCC1	0.0545	2.62047e-08	2.08017e-07	6	2.30087	23
EIF4G2	0.0545	2.62047e-08	2.08017e-07	6	2.27	27
PARK2	0.0545	2.62047e-08	2.08017e-07	6	2.20643	14
PEX10	0.0545	2.62047e-08	2.08017e-07	6	2.156	5
SPATA31E1	0.0545	2.62047e-08	2.08017e-07	6	2.47182	22
ARHGEF28	0.0546667	2.66892e-08	2.11755e-07	6	2.31818	22
DCDC1	0.0548333	2.71812e-08	2.15329e-07	6	2.31437	213
FAM189A2	0.0548333	2.71812e-08	2.15329e-07	6	2.26667	6
BICC1	0.05495	2.753e-08	2.17981e-07	6	2.29333	24
RAPGEF1	0.055	2.76806e-08	2.19062e-07	6	2.3025	32
DOS	0.0551667	2.81878e-08	2.22509e-07	6	2.335	18
HSP90AA1	0.0551667	2.81878e-08	2.22509e-07	6	2.301	10
ISM2	0.0551667	2.81878e-08	2.22509e-07	6	2.25333	12
FLII	0.0553333	2.87026e-08	2.25998e-07	6	2.2975	20
PCM1	0.0553333	2.87026e-08	2.25998e-07	6	2.21059	34
PRDM13	0.0553333	2.87026e-08	2.25998e-07	6	2.29467	15
F5	0.0555	2.92252e-08	2.29764e-07	6	2.1669	29
THUMPD1	0.0555	2.92252e-08	2.29764e-07	6	2.22	11
TSPOAP1	0.0555	2.92252e-08	2.29764e-07	6	2.25818	33
RBMX	0.05565	2.97024e-08	2.33279e-07	6	2.2175	12
CBX2	0.0556667	2.97558e-08	2.33463e-07	6	2.3231	29
SCRIB	0.0556667	2.97558e-08	2.33463e-07	6	2.23412	34
PNPLA6	0.0557167	2.99165e-08	2.34605e-07	6	2.29826	23
CMPK2	0.0558333	3.02943e-08	2.37089e-07	6	2.308	15
NFASC	0.0558333	3.02943e-08	2.37089e-07	6	2.27618	34
SLC38A6	0.0558333	3.02943e-08	2.37089e-07	6	2.17375	8
TANGO6	0.0558333	3.02943e-08	2.37089e-07	6	2.25529	17
CSA2	0.056	3.0841e-08	2.40882e-07	6	2.2825	16
ZMYM6	0.056	3.0841e-08	2.40882e-07	6	2.21062	16
ARHGEF5	0.0561667	3.13958e-08	2.44601e-07	6	2.23161	81
CCDC70	0.0561667	3.13958e-08	2.44601e-07	6	2.2625	4
DKFZp686O15128	0.0561667	3.13958e-08	2.44601e-07	6	2.10625	8
LCOR	0.0561667	3.13958e-08	2.44601e-07	6	2.17667	15
MAP6	0.0561667	3.13958e-08	2.44601e-07	6	2.38105	38
GUCY2D	0.05625	3.16764e-08	2.4654e-07	6	2.22385	26
TDRD7	0.0563333	3.1959e-08	2.48614e-07	6	2.347	20
NCBP3	0.0565	3.25305e-08	2.52681e-07	6	2.2725	8
CCDC158	0.0566667	3.31105e-08	2.56801e-07	6	2.34143	35
PCDH7	0.0566667	3.31105e-08	2.56801e-07	6	2.335	34
PLCL2	0.0566667	3.31105e-08	2.56801e-07	6	2.53613	31
AXDND1	0.057	3.42964e-08	2.65204e-07	6	2.322	30
CNGA4	0.057	3.42964e-08	2.65204e-07	6	2.448	5
PRSS42	0.057	3.42964e-08	2.65204e-07	6	2.155	6
NPR2	0.0571667	3.49026e-08	2.69489e-07	6	2.17077	13
PUSL1	0.0571667	3.49026e-08	2.69489e-07	6	2.34786	14
SIPA1L2	0.0571667	3.49026e-08	2.69489e-07	6	2.37241	29
CTSA	0.0573333	3.55176e-08	2.73829e-07	6	2.3	13
DKFZp586J151	0.0573333	3.55176e-08	2.73829e-07	6	2.23267	15
PPGB	0.0573333	3.55176e-08	2.73829e-07	6	2.25143	7
ARL10	0.0575	3.61416e-08	2.77401e-07	6	2.33	3
CCNB3	0.0575	3.61416e-08	2.77401e-07	6	2.22073	41
DKFZp666M0710	0.0575	3.61416e-08	2.77401e-07	6	2.34177	17
GP1BA	0.0575	3.61416e-08	2.77401e-07	6	2.16444	9
MICALL2	0.0575	3.61416e-08	2.77401e-07	6	2.2213	23
PRODH	0.0575	3.61416e-08	2.77401e-07	6	2.22333	12
CFAP46	0.0576667	3.67747e-08	2.82121e-07	6	2.27707	41
FAM230A	0.0578333	3.7417e-08	2.86765e-07	6	2.28056	54
EML6	0.058	3.80687e-08	2.91329e-07	6	2.27414	29
RANBP10	0.058	3.80687e-08	2.91329e-07	6	2.41182	11
ATG7	0.0581667	3.87298e-08	2.95805e-07	6	2.21818	22
ESR1	0.0581667	3.87298e-08	2.95805e-07	6	2.33324	34
TRANK1	0.0581667	3.87298e-08	2.95805e-07	6	2.31614	44
ATP2B4	0.0583333	3.94004e-08	3.00779e-07	6	2.27621	29
B4GALNT1	0.0585	4.00807e-08	3.05222e-07	6	2.18333	12
LHX6	0.0585	4.00807e-08	3.05222e-07	6	2.2975	8
MSH2	0.0585	4.00807e-08	3.05222e-07	6	2.205	24
ALG13	0.0586667	4.07707e-08	3.09869e-07	6	2.33958	24
LTBP4	0.0586667	4.07707e-08	3.09869e-07	6	2.26724	29
RFX4	0.0586667	4.07707e-08	3.09869e-07	6	2.27389	18
SORL1	0.0586667	4.07707e-08	3.09869e-07	6	2.2728	25
DCHS1	0.0588333	4.14706e-08	3.14727e-07	6	2.3087	46
KIAA1683	0.059	4.21805e-08	3.19802e-07	6	2.23	23
FAM13A	0.0591333	4.27557e-08	3.23847e-07	6	2.23409	22
AASDH	0.0591667	4.29005e-08	3.24311e-07	6	2.32133	15
PTMA	0.0591667	4.29005e-08	3.24311e-07	6	2.425	8
LOC101929937	0.0595	4.43713e-08	3.34778e-07	6	2.20417	12
DHX30	0.0596667	4.51222e-08	3.40113e-07	6	2.235	26
U2AF1L4	0.0596667	4.51222e-08	3.40113e-07	6	2.30313	16
BRCA1	0.0598333	4.58838e-08	3.45184e-07	6	2.284	45
C14orf159	0.0598333	4.58838e-08	3.45184e-07	6	2.22763	38
IQGAP1	0.0598333	4.58838e-08	3.45184e-07	6	2.26143	28
RELB	0.06	4.6656e-08	3.50549e-07	6	2.36	8
ZFHX4	0.06	4.6656e-08	3.50549e-07	6	2.30837	43
MYRF	0.0601667	4.7439e-08	3.55678e-07	6	2.158	15
SELENOS	0.0601667	4.7439e-08	3.55678e-07	6	2.24	9
SLC19A2	0.0601667	4.7439e-08	3.55678e-07	6	2.27	1
LOC101929748	0.0603333	4.8233e-08	3.61282e-07	6	2.155	6
[truncated: 13,537 more rows]
